# Supplementary material for: 3D genome organization contributes to genome instability at fragile sites
Source: Nat Commun. 2020 Jul 17;11:3613. doi: 10.1038/s41467-020-17448-2 (PMC7367836; doi:10.1038/s41467-020-17448-2)
Supplement: Supplementary file 4 — Supplementary Data 1 [file 41467_2020_17448_MOESM4_ESM.xlsx]

## Sheet: Supplementary Table 1
Supplementary Table 1. RT signatures
Chr	Start	End	RT signature
chr1	3200000	3300000	3
chr1	3300000	3400000	4
chr1	3900000	4000000	2
chr1	5700000	5800000	2
chr1	11900000	12000000	5
chr1	14700000	14800000	2
chr1	30400000	30500000	2
chr1	30500000	30600000	3
chr1	33800000	33900000	3
chr1	36700000	36800000	3
chr1	36800000	36900000	2
chr1	37000000	37100000	2
chr1	38000000	38100000	4
chr1	38500000	38600000	2
chr1	38600000	38700000	3
chr1	41400000	41500000	1
chr1	41500000	41600000	1
chr1	42200000	42300000	1
chr1	58000000	58100000	2
chr1	68700000	68800000	3
chr1	71300000	71400000	5
chr1	72700000	72800000	1
chr1	72800000	72900000	1
chr1	72900000	73000000	1
chr1	73000000	73100000	1
chr1	79900000	80000000	1
chr1	82200000	82300000	1
chr1	82300000	82400000	1
chr1	82700000	82800000	1
chr1	90200000	90300000	4
chr1	90300000	90400000	3
chr1	90400000	90500000	2
chr1	91100000	91200000	3
chr1	95300000	95400000	4
chr1	95400000	95500000	3
chr1	95500000	95600000	2
chr1	95600000	95700000	2
chr1	97300000	97400000	3
chr1	97400000	97500000	3
chr1	97500000	97600000	4
chr1	105300000	105400000	1
chr1	105400000	105500000	1
chr1	105500000	105600000	1
chr1	116600000	116700000	2
chr1	118300000	118400000	3
chr1	158900000	159000000	1
chr1	160600000	160700000	3
chr1	161000000	161100000	4
chr1	165200000	165300000	2
chr1	174500000	174600000	3
chr1	174600000	174700000	3
chr1	174700000	174800000	3
chr1	174800000	174900000	3
chr1	177400000	177500000	2
chr1	177500000	177600000	2
chr1	181500000	181600000	3
chr1	181600000	181700000	2
chr1	181700000	181800000	2
chr1	181800000	181900000	2
chr1	181900000	182000000	2
chr1	182100000	182200000	1
chr1	187200000	187300000	3
chr1	187900000	188000000	1
chr1	188000000	188100000	1
chr1	192000000	192100000	3
chr1	194100000	194200000	1
chr1	194800000	194900000	1
chr1	194900000	195000000	1
chr1	195000000	195100000	1
chr1	195100000	195200000	1
chr1	196100000	196200000	5
chr1	213900000	214000000	2
chr1	214000000	214100000	3
chr1	216100000	216200000	5
chr1	217500000	217600000	1
chr1	220000000	220100000	3
chr1	230200000	230300000	2
chr1	230400000	230500000	2
chr1	233900000	234000000	2
chr1	239400000	239500000	2
chr1	239500000	239600000	3
chr1	239600000	239700000	4
chr1	239700000	239800000	4
chr1	243100000	243200000	3
chr1	243200000	243300000	3
chr1	243300000	243400000	2
chr1	243400000	243500000	2
chr1	243500000	243600000	3
chr1	245800000	245900000	4
chr1	245900000	246000000	4
chr1	246000000	246100000	3
chr1	246100000	246200000	4
chr10	400000	500000	4
chr10	1400000	1500000	2
chr10	7500000	7600000	2
chr10	9200000	9300000	1
chr10	11400000	11500000	2
chr10	12400000	12500000	2
chr10	20900000	21000000	2
chr10	21900000	22000000	2
chr10	23900000	24000000	2
chr10	25200000	25300000	4
chr10	25300000	25400000	3
chr10	34300000	34400000	3
chr10	34400000	34500000	3
chr10	34500000	34600000	3
chr10	51300000	51400000	4
chr10	51400000	51500000	4
chr10	51500000	51600000	4
chr10	51600000	51700000	4
chr10	51700000	51800000	4
chr10	51800000	51900000	4
chr10	51900000	52000000	4
chr10	52800000	52900000	5
chr10	52900000	53000000	4
chr10	53000000	53100000	3
chr10	64000000	64100000	4
chr10	64100000	64200000	3
chr10	74300000	74400000	4
chr10	75300000	75400000	4
chr10	75400000	75500000	4
chr10	75500000	75600000	3
chr10	75600000	75700000	3
chr10	77000000	77100000	4
chr10	77100000	77200000	4
chr10	77200000	77300000	4
chr10	80700000	80800000	2
chr10	86100000	86200000	2
chr10	90500000	90600000	3
chr10	104700000	104800000	2
chr10	104800000	104900000	2
chr10	115100000	115200000	3
chr10	115200000	115300000	2
chr10	116100000	116200000	2
chr10	116200000	116300000	2
chr10	118800000	118900000	4
chr10	120000000	120100000	4
chr10	121800000	121900000	3
chr10	124500000	124600000	4
chr10	129600000	129700000	2
chr10	129700000	129800000	2
chr10	129900000	130000000	1
chr10	130000000	130100000	1
chr10	133000000	133100000	3
chr10	133100000	133200000	3
chr10	133200000	133300000	1
chr10	133300000	133400000	1
chr10	133400000	133500000	1
chr10	133500000	133600000	1
chr11	1000000	1100000	5
chr11	4300000	4400000	3
chr11	4400000	4500000	3
chr11	13900000	14000000	3
chr11	14000000	14100000	4
chr11	14800000	14900000	4
chr11	16200000	16300000	4
chr11	16300000	16400000	4
chr11	20000000	20100000	4
chr11	23000000	23100000	1
chr11	23100000	23200000	5
chr11	23200000	23300000	5
chr11	23300000	23400000	5
chr11	23400000	23500000	1
chr11	23500000	23600000	1
chr11	23600000	23700000	1
chr11	23700000	23800000	1
chr11	23800000	23900000	1
chr11	23900000	24000000	1
chr11	24000000	24100000	1
chr11	24100000	24200000	1
chr11	24200000	24300000	1
chr11	25500000	25600000	2
chr11	25600000	25700000	2
chr11	25700000	25800000	3
chr11	25800000	25900000	3
chr11	26500000	26600000	4
chr11	29700000	29800000	3
chr11	29800000	29900000	2
chr11	31700000	31800000	1
chr11	36700000	36800000	3
chr11	36800000	36900000	2
chr11	36900000	37000000	2
chr11	48300000	48400000	3
chr11	48400000	48500000	3
chr11	63300000	63400000	4
chr11	69900000	70000000	3
chr11	71000000	71100000	2
chr11	72700000	72800000	4
chr11	92400000	92500000	2
chr11	92500000	92600000	2
chr11	92600000	92700000	2
chr11	95300000	95400000	3
chr11	95400000	95500000	3
chr11	104600000	104700000	1
chr11	104700000	104800000	1
chr11	104800000	104900000	1
chr11	112600000	112700000	2
chr11	112700000	112800000	2
chr11	114800000	114900000	2
chr11	114900000	115000000	2
chr11	115000000	115100000	2
chr11	120600000	120700000	2
chr11	124200000	124300000	2
chr11	126200000	126300000	4
chr11	126300000	126400000	4
chr11	126400000	126500000	4
chr11	126700000	126800000	3
chr12	1000000	1100000	4
chr12	2300000	2400000	4
chr12	2400000	2500000	3
chr12	4600000	4700000	1
chr12	13500000	13600000	4
chr12	13600000	13700000	3
chr12	13700000	13800000	2
chr12	13800000	13900000	2
chr12	18200000	18300000	1
chr12	18300000	18400000	1
chr12	18400000	18500000	1
chr12	18500000	18600000	1
chr12	18700000	18800000	5
chr12	20300000	20400000	5
chr12	20400000	20500000	5
chr12	24500000	24600000	2
chr12	28400000	28500000	5
chr12	32900000	33000000	3
chr12	33000000	33100000	3
chr12	33100000	33200000	2
chr12	39800000	39900000	2
chr12	40000000	40100000	1
chr12	40100000	40200000	1
chr12	40200000	40300000	1
chr12	54800000	54900000	3
chr12	54900000	55000000	3
chr12	59200000	59300000	4
chr12	74700000	74800000	1
chr12	74800000	74900000	1
chr12	85200000	85300000	3
chr12	85300000	85400000	3
chr12	85400000	85500000	1
chr12	85500000	85600000	1
chr12	85600000	85700000	1
chr12	85700000	85800000	1
chr12	87600000	87700000	3
chr12	99200000	99300000	4
chr12	99300000	99400000	4
chr12	99400000	99500000	4
chr12	99500000	99600000	4
chr12	99600000	99700000	4
chr12	102900000	103000000	2
chr12	103400000	103500000	3
chr12	108000000	108100000	2
chr12	108100000	108200000	3
chr12	108200000	108300000	4
chr12	108300000	108400000	4
chr12	113100000	113200000	4
chr12	118300000	118400000	3
chr12	125400000	125500000	2
chr12	125500000	125600000	2
chr12	126600000	126700000	2
chr12	126700000	126800000	2
chr12	126800000	126900000	3
chr12	128200000	128300000	2
chr12	128300000	128400000	2
chr12	131400000	131500000	3
chr12	132700000	132800000	3
chr13	22900000	23000000	2
chr13	23000000	23100000	3
chr13	28900000	29000000	4
chr13	29000000	29100000	3
chr13	29100000	29200000	3
chr13	34500000	34600000	5
chr13	34600000	34700000	5
chr13	34700000	34800000	5
chr13	35100000	35200000	4
chr13	38300000	38400000	5
chr13	46000000	46100000	1
chr13	47100000	47200000	5
chr13	47200000	47300000	5
chr13	47300000	47400000	5
chr13	53400000	53500000	4
chr13	53500000	53600000	3
chr13	53600000	53700000	3
chr13	53700000	53800000	2
chr13	60200000	60300000	5
chr13	64500000	64600000	2
chr13	64600000	64700000	1
chr13	64700000	64800000	1
chr13	71500000	71600000	1
chr13	72200000	72300000	1
chr13	77100000	77200000	3
chr13	77900000	78000000	2
chr13	78200000	78300000	1
chr13	79000000	79100000	3
chr13	82000000	82100000	1
chr13	82100000	82200000	1
chr13	82200000	82300000	1
chr13	82500000	82600000	5
chr13	82600000	82700000	5
chr13	82700000	82800000	5
chr13	83000000	83100000	5
chr13	83900000	84000000	5
chr13	84000000	84100000	5
chr13	84100000	84200000	5
chr13	84200000	84300000	5
chr13	84300000	84400000	5
chr13	84500000	84600000	5
chr13	84700000	84800000	5
chr13	84800000	84900000	1
chr13	84900000	85000000	1
chr13	85000000	85100000	1
chr13	85100000	85200000	1
chr13	85200000	85300000	1
chr13	85300000	85400000	5
chr13	85400000	85500000	5
chr13	85500000	85600000	5
chr13	85600000	85700000	5
chr13	90500000	90600000	1
chr13	90600000	90700000	1
chr13	90700000	90800000	1
chr14	31700000	31800000	3
chr14	33100000	33200000	2
chr14	33200000	33300000	2
chr14	33300000	33400000	2
chr14	34000000	34100000	2
chr14	34100000	34200000	3
chr14	42100000	42200000	2
chr14	58300000	58400000	4
chr14	62500000	62600000	5
chr14	62600000	62700000	5
chr14	62700000	62800000	5
chr14	62800000	62900000	5
chr14	66600000	66700000	2
chr14	68000000	68100000	4
chr14	72000000	72100000	3
chr14	72100000	72200000	4
chr14	78900000	79000000	5
chr14	79000000	79100000	5
chr14	79100000	79200000	5
chr14	80700000	80800000	3
chr14	83300000	83400000	1
chr14	83400000	83500000	1
chr14	83700000	83800000	1
chr14	83800000	83900000	1
chr14	84300000	84400000	1
chr14	84400000	84500000	1
chr14	84500000	84600000	1
chr14	84600000	84700000	1
chr14	84700000	84800000	1
chr14	84800000	84900000	1
chr14	85300000	85400000	5
chr14	85900000	86000000	1
chr14	86000000	86100000	1
chr14	86100000	86200000	1
chr14	86200000	86300000	1
chr14	86300000	86400000	5
chr14	86400000	86500000	5
chr14	86500000	86600000	5
chr14	86600000	86700000	5
chr14	86700000	86800000	5
chr14	94900000	95000000	2
chr14	95000000	95100000	2
chr14	95200000	95300000	3
chr14	95300000	95400000	3
chr14	96600000	96700000	3
chr14	99000000	99100000	2
chr14	99100000	99200000	2
chr14	99200000	99300000	3
chr14	104000000	104100000	2
chr14	104200000	104300000	2
chr14	105500000	105600000	4
chr14	105600000	105700000	4
chr14	105700000	105800000	3
chr15	23100000	23200000	4
chr15	26100000	26200000	3
chr15	26200000	26300000	2
chr15	26300000	26400000	2
chr15	32000000	32100000	2
chr15	32100000	32200000	2
chr15	47900000	48000000	4
chr15	59900000	60000000	3
chr15	60800000	60900000	4
chr15	60900000	61000000	4
chr15	61000000	61100000	4
chr15	71500000	71600000	4
chr15	71600000	71700000	4
chr15	71700000	71800000	4
chr15	83900000	84000000	2
chr15	84000000	84100000	2
chr15	84100000	84200000	3
chr15	92400000	92500000	3
chr15	92500000	92600000	4
chr15	93100000	93200000	3
chr15	93200000	93300000	3
chr15	93300000	93400000	2
chr15	95200000	95300000	5
chr15	95300000	95400000	5
chr15	95400000	95500000	5
chr15	95500000	95600000	5
chr15	95600000	95700000	5
chr15	97500000	97600000	2
chr15	97600000	97700000	2
chr15	97700000	97800000	3
chr16	8300000	8400000	2
chr16	8400000	8500000	2
chr16	9400000	9500000	3
chr16	9500000	9600000	2
chr16	12400000	12500000	2
chr16	24000000	24100000	2
chr16	24100000	24200000	2
chr16	24200000	24300000	3
chr16	25400000	25500000	3
chr16	26800000	26900000	2
chr16	28800000	28900000	5
chr16	31400000	31500000	4
chr16	47300000	47400000	2
chr16	53700000	53800000	3
chr16	53800000	53900000	2
chr16	53900000	54000000	3
chr16	64200000	64300000	5
chr16	72500000	72600000	3
chr16	72600000	72700000	3
chr16	82000000	82100000	3
chr16	82100000	82200000	3
chr16	82200000	82300000	2
chr16	82300000	82400000	2
chr16	83500000	83600000	2
chr17	100000	200000	5
chr17	200000	300000	5
chr17	2200000	2300000	4
chr17	4900000	5000000	5
chr17	10700000	10800000	2
chr17	21200000	21300000	1
chr17	21300000	21400000	1
chr17	27200000	27300000	1
chr17	34000000	34100000	2
chr17	36200000	36300000	2
chr17	37300000	37400000	3
chr17	37400000	37500000	3
chr17	65800000	65900000	4
chr17	72800000	72900000	4
chr17	74500000	74600000	2
chr18	7700000	7800000	3
chr18	7800000	7900000	3
chr18	7900000	8000000	3
chr18	8000000	8100000	3
chr18	8100000	8200000	3
chr18	8200000	8300000	3
chr18	13300000	13400000	2
chr18	27400000	27500000	2
chr18	28500000	28600000	5
chr18	36800000	36900000	4
chr18	36900000	37000000	3
chr18	40200000	40300000	1
chr18	40300000	40400000	1
chr18	40400000	40500000	1
chr18	40500000	40600000	1
chr18	40600000	40700000	1
chr18	48100000	48200000	3
chr18	64200000	64300000	4
chr18	64300000	64400000	3
chr18	64400000	64500000	2
chr18	64500000	64600000	2
chr18	69500000	69600000	5
chr18	70700000	70800000	4
chr18	70800000	70900000	3
chr18	70900000	71000000	2
chr18	71000000	71100000	2
chr18	76000000	76100000	2
chr19	6600000	6700000	1
chr19	6700000	6800000	1
chr19	14500000	14600000	4
chr19	15300000	15400000	4
chr19	20000000	20100000	2
chr19	33400000	33500000	2
chr19	35200000	35300000	1
chr19	50200000	50300000	3
chr19	54000000	54100000	3
chr19	54100000	54200000	3
chr19	58300000	58400000	4
chr19	58400000	58500000	4
chr2	2000000	2100000	2
chr2	2100000	2200000	2
chr2	3400000	3500000	4
chr2	4100000	4200000	2
chr2	20900000	21000000	3
chr2	21000000	21100000	3
chr2	21100000	21200000	2
chr2	21200000	21300000	2
chr2	23000000	23100000	2
chr2	23100000	23200000	2
chr2	30900000	31000000	3
chr2	34000000	34100000	2
chr2	35700000	35800000	2
chr2	35800000	35900000	2
chr2	35900000	36000000	3
chr2	46800000	46900000	4
chr2	57100000	57200000	1
chr2	57200000	57300000	1
chr2	58200000	58300000	1
chr2	58300000	58400000	1
chr2	58400000	58500000	1
chr2	70500000	70600000	4
chr2	72400000	72500000	3
chr2	72500000	72600000	3
chr2	76000000	76100000	3
chr2	76100000	76200000	2
chr2	106900000	107000000	1
chr2	108000000	108100000	3
chr2	114200000	114300000	3
chr2	114300000	114400000	2
chr2	126600000	126700000	2
chr2	126700000	126800000	2
chr2	128200000	128300000	4
chr2	128300000	128400000	1
chr2	128400000	128500000	1
chr2	128500000	128600000	1
chr2	128800000	128900000	2
chr2	137100000	137200000	5
chr2	137200000	137300000	1
chr2	137300000	137400000	1
chr2	137400000	137500000	1
chr2	140100000	140200000	1
chr2	140200000	140300000	1
chr2	140300000	140400000	1
chr2	140500000	140600000	1
chr2	140600000	140700000	1
chr2	140700000	140800000	1
chr2	144100000	144200000	5
chr2	144900000	145000000	5
chr2	145000000	145100000	5
chr2	145100000	145200000	5
chr2	145200000	145300000	5
chr2	146100000	146200000	5
chr2	148000000	148100000	2
chr2	148200000	148300000	2
chr2	148500000	148600000	1
chr2	155100000	155200000	1
chr2	163700000	163800000	1
chr2	163800000	163900000	5
chr2	163900000	164000000	5
chr2	164000000	164100000	5
chr2	164100000	164200000	5
chr2	167000000	167100000	5
chr2	167100000	167200000	5
chr2	178600000	178700000	5
chr2	178700000	178800000	5
chr2	178800000	178900000	5
chr2	178900000	179000000	1
chr2	179000000	179100000	1
chr2	183600000	183700000	5
chr2	183700000	183800000	5
chr2	183800000	183900000	5
chr2	183900000	184000000	5
chr2	184000000	184100000	5
chr2	184100000	184200000	5
chr2	185000000	185100000	5
chr2	185100000	185200000	5
chr2	185200000	185300000	5
chr2	185300000	185400000	1
chr2	185400000	185500000	1
chr2	185500000	185600000	1
chr2	198600000	198700000	1
chr2	198700000	198800000	3
chr2	198800000	198900000	1
chr2	199100000	199200000	1
chr2	199200000	199300000	1
chr2	204700000	204800000	4
chr2	204800000	204900000	3
chr2	204900000	205000000	3
chr2	205000000	205100000	3
chr2	205100000	205200000	3
chr2	205200000	205300000	3
chr2	205300000	205400000	4
chr2	205400000	205500000	4
chr2	208100000	208200000	1
chr2	209900000	210000000	1
chr2	210000000	210100000	1
chr2	211100000	211200000	1
chr2	211300000	211400000	2
chr2	211700000	211800000	1
chr2	211800000	211900000	1
chr2	211900000	212000000	1
chr2	212000000	212100000	5
chr2	212200000	212300000	1
chr2	214200000	214300000	5
chr2	214300000	214400000	5
chr2	214400000	214500000	5
chr2	214500000	214600000	5
chr2	214600000	214700000	5
chr2	217800000	217900000	5
chr2	220700000	220800000	5
chr2	220800000	220900000	5
chr2	220900000	221000000	1
chr2	221000000	221100000	1
chr2	221100000	221200000	1
chr2	236400000	236500000	2
chr2	236500000	236600000	2
chr2	236600000	236700000	2
chr2	236700000	236800000	3
chr2	239600000	239700000	2
chr20	8400000	8500000	4
chr20	8500000	8600000	4
chr20	9400000	9500000	4
chr20	10400000	10500000	3
chr20	10500000	10600000	3
chr20	11200000	11300000	5
chr20	14300000	14400000	5
chr20	14400000	14500000	5
chr20	14500000	14600000	5
chr20	14600000	14700000	5
chr20	16800000	16900000	2
chr20	16900000	17000000	2
chr20	17000000	17100000	3
chr20	19300000	19400000	4
chr20	24600000	24700000	2
chr20	24700000	24800000	2
chr20	26100000	26200000	1
chr20	26200000	26300000	1
chr20	26300000	26400000	1
chr20	31100000	31200000	2
chr20	40400000	40500000	2
chr20	40500000	40600000	2
chr20	40600000	40700000	3
chr20	41800000	41900000	3
chr20	41900000	42000000	2
chr20	42000000	42100000	2
chr20	43100000	43200000	2
chr20	43200000	43300000	2
chr20	47800000	47900000	3
chr20	47900000	48000000	2
chr20	48000000	48100000	2
chr20	48500000	48600000	2
chr20	48600000	48700000	2
chr20	52300000	52400000	2
chr20	52400000	52500000	2
chr20	52900000	53000000	2
chr20	53000000	53100000	2
chr20	53100000	53200000	2
chr20	53200000	53300000	3
chr20	53300000	53400000	4
chr20	54200000	54300000	4
chr20	54300000	54400000	3
chr20	54400000	54500000	2
chr20	54500000	54600000	2
chr20	55800000	55900000	2
chr20	55900000	56000000	3
chr20	56000000	56100000	3
chr20	57800000	57900000	2
chr20	60200000	60300000	2
chr20	61800000	61900000	2
chr21	14800000	14900000	3
chr21	21100000	21200000	1
chr21	24900000	25000000	3
chr22	18500000	18600000	3
chr22	23200000	23300000	3
chr22	24900000	25000000	2
chr22	28000000	28100000	4
chr22	28100000	28200000	4
chr22	28200000	28300000	4
chr22	28300000	28400000	4
chr22	33300000	33400000	2
chr22	33400000	33500000	2
chr22	33500000	33600000	2
chr22	43400000	43500000	3
chr22	43500000	43600000	2
chr22	47100000	47200000	2
chr22	47200000	47300000	2
chr22	50300000	50400000	4
chr22	50400000	50500000	4
chr3	4400000	4500000	1
chr3	7900000	8000000	2
chr3	8000000	8100000	2
chr3	8100000	8200000	3
chr3	13800000	13900000	4
chr3	19900000	20000000	1
chr3	20000000	20100000	1
chr3	21200000	21300000	5
chr3	21400000	21500000	5
chr3	21900000	22000000	1
chr3	22000000	22100000	1
chr3	26800000	26900000	3
chr3	26900000	27000000	4
chr3	29500000	29600000	4
chr3	29600000	29700000	3
chr3	29700000	29800000	4
chr3	31300000	31400000	5
chr3	34100000	34200000	3
chr3	34200000	34300000	2
chr3	41400000	41500000	3
chr3	41600000	41700000	4
chr3	54300000	54400000	3
chr3	54400000	54500000	3
chr3	54500000	54600000	3
chr3	54600000	54700000	4
chr3	60000000	60100000	3
chr3	60100000	60200000	2
chr3	60200000	60300000	2
chr3	61800000	61900000	3
chr3	61900000	62000000	3
chr3	62000000	62100000	3
chr3	62100000	62200000	2
chr3	62200000	62300000	3
chr3	65500000	65600000	3
chr3	65600000	65700000	4
chr3	65700000	65800000	4
chr3	67400000	67500000	2
chr3	71100000	71200000	4
chr3	71200000	71300000	4
chr3	74100000	74200000	3
chr3	74200000	74300000	3
chr3	77200000	77300000	3
chr3	77300000	77400000	3
chr3	86400000	86500000	3
chr3	86500000	86600000	3
chr3	87900000	88000000	1
chr3	88000000	88100000	1
chr3	88100000	88200000	1
chr3	98300000	98400000	3
chr3	104000000	104100000	1
chr3	104100000	104200000	1
chr3	104200000	104300000	1
chr3	104300000	104400000	1
chr3	104400000	104500000	5
chr3	108600000	108700000	4
chr3	110000000	110100000	5
chr3	110100000	110200000	5
chr3	114500000	114600000	4
chr3	114600000	114700000	4
chr3	114700000	114800000	4
chr3	115800000	115900000	5
chr3	118700000	118800000	2
chr3	121000000	121100000	3
chr3	128300000	128400000	4
chr3	132000000	132100000	3
chr3	132600000	132700000	4
chr3	133000000	133100000	3
chr3	133100000	133200000	3
chr3	134800000	134900000	3
chr3	134900000	135000000	2
chr3	135000000	135100000	2
chr3	135100000	135200000	2
chr3	135200000	135300000	2
chr3	137300000	137400000	3
chr3	137400000	137500000	3
chr3	137500000	137600000	2
chr3	140700000	140800000	2
chr3	140800000	140900000	3
chr3	140900000	141000000	3
chr3	144900000	145000000	5
chr3	145000000	145100000	5
chr3	145100000	145200000	5
chr3	145500000	145600000	1
chr3	145600000	145700000	5
chr3	147800000	147900000	5
chr3	148000000	148100000	5
chr3	148100000	148200000	5
chr3	148200000	148300000	5
chr3	155100000	155200000	5
chr3	161900000	162000000	5
chr3	162000000	162100000	5
chr3	162100000	162200000	5
chr3	162200000	162300000	5
chr3	168000000	168100000	1
chr3	168900000	169000000	5
chr3	173600000	173700000	4
chr3	173700000	173800000	4
chr3	173800000	173900000	4
chr3	173900000	174000000	4
chr3	174700000	174800000	4
chr3	176000000	176100000	5
chr3	176100000	176200000	5
chr3	176200000	176300000	5
chr3	176300000	176400000	5
chr3	176400000	176500000	5
chr3	176500000	176600000	5
chr3	176600000	176700000	5
chr3	176700000	176800000	5
chr3	180100000	180200000	1
chr3	180200000	180300000	5
chr3	180300000	180400000	5
chr3	180400000	180500000	1
chr4	5000000	5100000	1
chr4	5700000	5800000	2
chr4	8700000	8800000	2
chr4	24000000	24100000	1
chr4	28200000	28300000	1
chr4	28300000	28400000	5
chr4	28400000	28500000	1
chr4	28500000	28600000	1
chr4	28600000	28700000	1
chr4	28700000	28800000	1
chr4	28800000	28900000	1
chr4	28900000	29000000	1
chr4	29000000	29100000	1
chr4	33700000	33800000	1
chr4	33800000	33900000	1
chr4	33900000	34000000	1
chr4	34000000	34100000	1
chr4	34100000	34200000	1
chr4	34200000	34300000	1
chr4	51800000	51900000	1
chr4	51900000	52000000	1
chr4	52000000	52100000	1
chr4	53000000	53100000	4
chr4	57500000	57600000	3
chr4	57600000	57700000	3
chr4	65100000	65200000	1
chr4	71400000	71500000	4
chr4	72100000	72200000	4
chr4	79000000	79100000	4
chr4	81000000	81100000	5
chr4	81100000	81200000	5
chr4	81200000	81300000	5
chr4	81300000	81400000	1
chr4	93800000	93900000	2
chr4	93900000	94000000	3
chr4	94000000	94100000	4
chr4	105800000	105900000	1
chr4	106800000	106900000	5
chr4	110800000	110900000	5
chr4	114600000	114700000	3
chr4	114700000	114800000	3
chr4	114800000	114900000	2
chr4	126100000	126200000	5
chr4	126500000	126600000	5
chr4	130000000	130100000	1
chr4	130100000	130200000	5
chr4	130200000	130300000	5
chr4	130300000	130400000	1
chr4	130400000	130500000	1
chr4	130600000	130700000	1
chr4	130700000	130800000	1
chr4	130800000	130900000	1
chr4	130900000	131000000	1
chr4	131000000	131100000	1
chr4	131100000	131200000	1
chr4	131300000	131400000	1
chr4	131400000	131500000	1
chr4	131500000	131600000	1
chr4	132600000	132700000	1
chr4	132700000	132800000	1
chr4	132800000	132900000	1
chr4	132900000	133000000	1
chr4	133000000	133100000	1
chr4	133300000	133400000	5
chr4	133400000	133500000	5
chr4	133500000	133600000	5
chr4	133600000	133700000	5
chr4	133700000	133800000	5
chr4	134100000	134200000	5
chr4	134200000	134300000	5
chr4	134300000	134400000	5
chr4	134400000	134500000	5
chr4	134500000	134600000	5
chr4	134600000	134700000	5
chr4	134700000	134800000	5
chr4	134800000	134900000	1
chr4	134900000	135000000	1
chr4	135100000	135200000	1
chr4	135200000	135300000	1
chr4	135400000	135500000	1
chr4	135500000	135600000	1
chr4	136600000	136700000	1
chr4	136700000	136800000	1
chr4	142200000	142300000	4
chr4	142300000	142400000	4
chr4	142400000	142500000	4
chr4	142500000	142600000	4
chr4	144000000	144100000	1
chr4	144600000	144700000	1
chr4	150400000	150500000	4
chr4	150500000	150600000	4
chr4	150600000	150700000	4
chr4	155000000	155100000	5
chr4	155500000	155600000	5
chr4	155600000	155700000	5
chr4	155700000	155800000	5
chr4	161200000	161300000	2
chr4	161300000	161400000	1
chr4	161400000	161500000	1
chr4	161500000	161600000	1
chr4	161600000	161700000	1
chr4	161700000	161800000	1
chr4	161800000	161900000	1
chr4	161900000	162000000	1
chr4	165900000	166000000	1
chr4	166000000	166100000	1
chr4	166100000	166200000	1
chr4	166700000	166800000	1
chr4	166800000	166900000	1
chr4	166900000	167000000	1
chr4	167000000	167100000	1
chr4	167100000	167200000	1
chr4	167200000	167300000	1
chr4	167300000	167400000	1
chr4	167400000	167500000	1
chr4	167500000	167600000	1
chr4	174000000	174100000	1
chr4	174100000	174200000	1
chr4	174200000	174300000	1
chr4	174300000	174400000	1
chr4	174400000	174500000	1
chr4	174500000	174600000	1
chr4	174600000	174700000	1
chr4	174700000	174800000	3
chr4	187800000	187900000	5
chr4	187900000	188000000	1
chr4	188000000	188100000	1
chr4	188100000	188200000	1
chr5	13200000	13300000	2
chr5	13300000	13400000	3
chr5	17600000	17700000	2
chr5	19900000	20000000	1
chr5	50600000	50700000	1
chr5	50700000	50800000	1
chr5	52200000	52300000	3
chr5	52300000	52400000	3
chr5	52400000	52500000	3
chr5	60400000	60500000	1
chr5	76200000	76300000	2
chr5	76300000	76400000	3
chr5	80000000	80100000	1
chr5	83300000	83400000	5
chr5	86600000	86700000	3
chr5	86700000	86800000	3
chr5	88800000	88900000	1
chr5	88900000	89000000	1
chr5	89000000	89100000	5
chr5	89100000	89200000	5
chr5	89200000	89300000	5
chr5	89300000	89400000	5
chr5	89500000	89600000	5
chr5	89600000	89700000	1
chr5	89700000	89800000	1
chr5	91700000	91800000	5
chr5	92100000	92200000	5
chr5	92300000	92400000	5
chr5	99200000	99300000	3
chr5	102200000	102300000	2
chr5	103800000	103900000	4
chr5	103900000	104000000	3
chr5	104000000	104100000	3
chr5	112300000	112400000	3
chr5	113900000	114000000	4
chr5	114600000	114700000	3
chr5	114900000	115000000	3
chr5	117200000	117300000	1
chr5	117300000	117400000	1
chr5	117400000	117500000	1
chr5	117500000	117600000	1
chr5	117600000	117700000	1
chr5	117700000	117800000	1
chr5	117800000	117900000	1
chr5	117900000	118000000	1
chr5	118000000	118100000	1
chr5	118100000	118200000	1
chr5	118200000	118300000	1
chr5	118300000	118400000	1
chr5	118400000	118500000	1
chr5	118500000	118600000	1
chr5	120900000	121000000	5
chr5	121000000	121100000	5
chr5	121600000	121700000	4
chr5	123100000	123200000	1
chr5	125500000	125600000	5
chr5	125600000	125700000	1
chr5	137100000	137200000	4
chr5	137200000	137300000	4
chr5	147000000	147100000	3
chr5	147100000	147200000	3
chr5	152100000	152200000	4
chr5	152200000	152300000	3
chr5	152300000	152400000	2
chr5	156700000	156800000	2
chr5	156800000	156900000	2
chr5	156900000	157000000	3
chr5	157000000	157100000	3
chr5	157100000	157200000	4
chr5	158000000	158100000	3
chr5	158700000	158800000	2
chr5	167200000	167300000	2
chr5	167300000	167400000	2
chr5	167600000	167700000	5
chr5	167900000	168000000	2
chr5	168000000	168100000	2
chr5	169000000	169100000	2
chr5	169100000	169200000	2
chr5	170200000	170300000	2
chr5	170300000	170400000	2
chr5	170400000	170500000	2
chr5	179000000	179100000	2
chr5	179100000	179200000	2
chr5	179200000	179300000	3
chr6	1800000	1900000	4
chr6	1900000	2000000	4
chr6	2000000	2100000	4
chr6	2100000	2200000	4
chr6	5400000	5500000	3
chr6	5500000	5600000	2
chr6	9000000	9100000	1
chr6	9100000	9200000	5
chr6	9200000	9300000	5
chr6	15500000	15600000	2
chr6	16500000	16600000	4
chr6	19700000	19800000	1
chr6	20500000	20600000	1
chr6	20700000	20800000	2
chr6	20800000	20900000	2
chr6	20900000	21000000	2
chr6	21800000	21900000	5
chr6	22200000	22300000	1
chr6	22300000	22400000	1
chr6	22400000	22500000	1
chr6	22500000	22600000	1
chr6	22600000	22700000	1
chr6	22700000	22800000	1
chr6	22800000	22900000	1
chr6	22900000	23000000	1
chr6	23000000	23100000	1
chr6	23100000	23200000	1
chr6	23200000	23300000	1
chr6	25500000	25600000	4
chr6	26100000	26200000	2
chr6	38200000	38300000	4
chr6	38300000	38400000	4
chr6	38400000	38500000	4
chr6	39100000	39200000	2
chr6	40300000	40400000	2
chr6	40400000	40500000	2
chr6	40500000	40600000	2
chr6	40600000	40700000	3
chr6	46100000	46200000	3
chr6	49100000	49200000	1
chr6	49200000	49300000	1
chr6	49300000	49400000	1
chr6	49400000	49500000	1
chr6	51800000	51900000	2
chr6	51900000	52000000	3
chr6	54900000	55000000	1
chr6	55000000	55100000	1
chr6	63600000	63700000	1
chr6	69900000	70000000	5
chr6	70300000	70400000	1
chr6	70400000	70500000	1
chr6	80800000	80900000	5
chr6	88100000	88200000	2
chr6	97100000	97200000	1
chr6	97200000	97300000	1
chr6	97300000	97400000	1
chr6	97400000	97500000	1
chr6	99700000	99800000	4
chr6	101600000	101700000	3
chr6	102000000	102100000	5
chr6	102100000	102200000	5
chr6	102200000	102300000	5
chr6	103200000	103300000	1
chr6	103400000	103500000	1
chr6	103500000	103600000	1
chr6	103700000	103800000	1
chr6	103900000	104000000	1
chr6	118800000	118900000	1
chr6	118900000	119000000	1
chr6	119000000	119100000	1
chr6	119100000	119200000	1
chr6	119200000	119300000	1
chr6	119300000	119400000	1
chr6	119400000	119500000	1
chr6	119500000	119600000	1
chr6	119600000	119700000	1
chr6	119700000	119800000	1
chr6	119800000	119900000	1
chr6	150500000	150600000	3
chr6	150600000	150700000	3
chr6	164000000	164100000	2
chr6	168600000	168700000	2
chr6	168700000	168800000	3
chr6	169800000	169900000	2
chr7	1900000	2000000	3
chr7	3200000	3300000	2
chr7	7800000	7900000	4
chr7	8400000	8500000	2
chr7	11400000	11500000	1
chr7	11500000	11600000	1
chr7	19900000	20000000	1
chr7	20000000	20100000	1
chr7	20100000	20200000	1
chr7	20200000	20300000	1
chr7	20300000	20400000	1
chr7	20400000	20500000	1
chr7	25400000	25500000	3
chr7	25500000	25600000	2
chr7	31300000	31400000	3
chr7	31400000	31500000	3
chr7	31500000	31600000	3
chr7	31600000	31700000	4
chr7	31700000	31800000	4
chr7	36700000	36800000	3
chr7	36800000	36900000	2
chr7	51200000	51300000	2
chr7	56200000	56300000	2
chr7	61800000	61900000	1
chr7	61900000	62000000	1
chr7	67500000	67600000	2
chr7	67600000	67700000	2
chr7	78500000	78600000	5
chr7	78600000	78700000	4
chr7	78700000	78800000	4
chr7	78800000	78900000	4
chr7	78900000	79000000	4
chr7	79000000	79100000	4
chr7	79100000	79200000	4
chr7	83200000	83300000	1
chr7	83300000	83400000	1
chr7	83400000	83500000	5
chr7	109800000	109900000	1
chr7	109900000	110000000	1
chr7	110000000	110100000	1
chr7	110900000	111000000	5
chr7	111000000	111100000	5
chr7	113400000	113500000	1
chr7	113500000	113600000	1
chr7	113600000	113700000	1
chr7	113700000	113800000	5
chr7	113800000	113900000	5
chr7	113900000	114000000	5
chr7	114000000	114100000	1
chr7	114100000	114200000	1
chr7	114200000	114300000	1
chr7	122200000	122300000	1
chr7	123700000	123800000	1
chr7	149700000	149800000	2
chr7	150100000	150200000	2
chr7	150300000	150400000	2
chr7	150400000	150500000	2
chr7	150500000	150600000	2
chr7	150700000	150800000	3
chr7	150900000	151000000	4
chr7	159000000	159100000	2
chr8	1700000	1800000	3
chr8	1800000	1900000	2
chr8	4700000	4800000	2
chr8	7100000	7200000	2
chr8	14100000	14200000	2
chr8	15400000	15500000	5
chr8	18700000	18800000	4
chr8	21600000	21700000	2
chr8	24600000	24700000	3
chr8	24700000	24800000	3
chr8	25600000	25700000	3
chr8	29000000	29100000	4
chr8	31700000	31800000	2
chr8	31800000	31900000	3
chr8	31900000	32000000	4
chr8	33700000	33800000	2
chr8	36600000	36700000	2
chr8	40700000	40800000	2
chr8	40800000	40900000	3
chr8	43900000	44000000	1
chr8	47400000	47500000	3
chr8	49100000	49200000	4
chr8	49200000	49300000	3
chr8	49300000	49400000	2
chr8	49400000	49500000	2
chr8	53400000	53500000	3
chr8	53500000	53600000	3
chr8	57200000	57300000	2
chr8	61100000	61200000	2
chr8	61400000	61500000	4
chr8	62200000	62300000	2
chr8	68000000	68100000	3
chr8	68100000	68200000	3
chr8	71000000	71100000	2
chr8	71100000	71200000	2
chr8	71800000	71900000	5
chr8	72400000	72500000	2
chr8	72900000	73000000	2
chr8	74600000	74700000	5
chr8	76300000	76400000	1
chr8	76400000	76500000	1
chr8	76500000	76600000	1
chr8	76600000	76700000	1
chr8	76700000	76800000	1
chr8	78200000	78300000	3
chr8	78400000	78500000	1
chr8	81300000	81400000	4
chr8	92400000	92500000	1
chr8	92500000	92600000	1
chr8	92600000	92700000	1
chr8	92700000	92800000	1
chr8	99400000	99500000	4
chr8	99500000	99600000	3
chr8	99600000	99700000	3
chr8	101700000	101800000	3
chr8	125900000	126000000	4
chr8	126000000	126100000	3
chr8	126100000	126200000	3
chr8	126800000	126900000	5
chr8	126900000	127000000	5
chr8	130900000	131000000	4
chr8	131000000	131100000	3
chr8	131100000	131200000	3
chr8	139900000	140000000	2
chr8	140100000	140200000	3
chr8	141500000	141600000	2
chr8	141600000	141700000	2
chr8	142500000	142600000	4
chr9	300000	400000	3
chr9	6800000	6900000	3
chr9	6900000	7000000	3
chr9	7000000	7100000	3
chr9	17400000	17500000	4
chr9	32700000	32800000	3
chr9	76200000	76300000	4
chr9	82000000	82100000	5
chr9	82100000	82200000	5
chr9	82200000	82300000	5
chr9	82300000	82400000	5
chr9	90500000	90600000	2
chr9	90600000	90700000	3
chr9	90700000	90800000	3
chr9	93100000	93200000	2
chr9	93400000	93500000	2
chr9	95700000	95800000	1
chr9	116400000	116500000	4
chr9	117200000	117300000	2
chr9	117300000	117400000	2
chr9	119600000	119700000	2
chr9	135000000	135100000	3
chr9	135100000	135200000	2
chrX	12400000	12500000	4
chrX	12500000	12600000	4
chrX	19800000	19900000	4
chrX	22400000	22500000	5
chrX	22500000	22600000	5
chrX	22600000	22700000	5
chrX	22700000	22800000	5
chrX	22800000	22900000	1
chrX	30800000	30900000	2
chrX	34600000	34700000	1
chrX	34700000	34800000	1
chrX	39400000	39500000	2
chrX	41700000	41800000	4
chrX	49600000	49700000	2
chrX	54400000	54500000	3
chrX	58300000	58400000	1
chrX	58400000	58500000	1
chrX	65000000	65100000	2
chrX	65100000	65200000	2
chrX	65200000	65300000	3
chrX	65300000	65400000	4
chrX	66100000	66200000	3
chrX	69000000	69100000	2
chrX	96900000	97000000	2
chrX	97000000	97100000	2
chrX	97100000	97200000	2
chrX	111200000	111300000	2
chrX	121600000	121700000	1
chrX	121700000	121800000	1
chrX	121800000	121900000	5
chrX	122000000	122100000	5
chrX	122100000	122200000	5
chrX	131600000	131700000	2
chrX	134000000	134100000	3
chrX	134100000	134200000	3
chrX	141700000	141800000	1
chrX	141800000	141900000	1
chrX	141900000	142000000	1
chrX	142000000	142100000	5
chrX	142300000	142400000	2
chrX	151200000	151300000	2
chrX	151300000	151400000	2
chrX	151800000	151900000	1
chrY	7900000	8000000	5
chrY	8000000	8100000	4
chrY	8100000	8200000	3
chrY	8200000	8300000	2
chrY	12000000	12100000	2
