# Supplementary material for: 3D genome organization contributes to genome instability at fragile sites
Source: Nat Commun. 2020 Jul 17;11:3613. doi: 10.1038/s41467-020-17448-2 (PMC7367836; doi:10.1038/s41467-020-17448-2)
Supplement: Supplementary file 5 — Supplementary Data 2 [file 41467_2020_17448_MOESM5_ESM.xlsx]

## Sheet: Supplementary Table 2
Supplementary Table 2. Averaged RT of all genes
Chr	Start	End	ENST	Strand	Gene name	Order	Color	Sort1	Group
chr1	68045961	68051631	ENST00000370981	-	DIRAS3	331	#FF0000FF	5670	1
chr1	90711538	90717237	ENST00000370445	-	BARHL2	342	#FF0000FF	5699	1
chr1	168576472	168582077	ENST00000367818	+	XCL1	292	#FF0000FF	5605	1
chr1	182598622	182604408	ENST00000367558	-	RGS16	380	#FF0000FF	5786	1
chr12	108515184	108521210	ENST00000552695	+	FICD	503	#FF0000FF	6026	1
chr12	108562600	108569384	ENST00000311893	+	ISCU	873	#FF0000FF	6784	1
chr15	63597352	63602428	ENST00000360587	+	FBXL22	43	#FF0000FF	5076	1
chr15	64151716	64157481	ENST00000325881	+	SNX22	368	#FF0000FF	5765	1
chr16	84191137	84197166	ENST00000268624	+	ADAD2	504	#FF0000FF	6029	1
chr16	88803212	88809258	ENST00000301019	+	CDT1	515	#FF0000FF	6046	1
chr16	88857085	88862686	ENST00000301021	+	TRAPPC2L	291	#FF0000FF	5601	1
chr16	89195760	89201664	ENST00000562855	-	SLC22A31	441	#FF0000FF	5904	1
chr16	89560656	89566828	ENST00000311528	+	RPL13	583	#FF0000FF	6172	1
chr16	89696342	89701695	ENST00000289805	-	SPATA2L	190	#FF0000FF	5353	1
chr16	89914846	89920951	ENST00000639847	+	MC1R	541	#FF0000FF	6105	1
chr18	50282342	50288304	ENST00000285106	-	CXXC1	467	#FF0000FF	5962	1
chr18	59267034	59273393	ENST00000334889	-	RAX	678	#FF0000FF	6359	1
chr18	63655196	63661963	ENST00000283752	-	SERPINB3	867	#FF0000FF	6767	1
chr2	68865480	68871517	ENST00000295379	-	BMP10	509	#FF0000FF	6037	1
chr2	68921247	68926834	ENST00000637675	+	AC097495.1	286	#FF0000FF	5587	1
chr2	68974572	68980974	ENST00000377938	+	GKN1	693	#FF0000FF	6402	1
chr2	70295974	70302090	ENST00000037869	-	FAM136A	553	#FF0000FF	6116	1
chr2	70830213	70835822	ENST00000410009	-	CD207	294	#FF0000FF	5609	1
chr2	73228005	73233228	ENST00000258083	-	PRADC1	120	#FF0000FF	5223	1
chr2	74455087	74460884	ENST00000452361	+	INO80B-WBP1	385	#FF0000FF	5797	1
chr2	167868947	167874041	ENST00000392690	+	B3GALT1	52	#FF0000FF	5094	1
chr2	176077471	176083913	ENST00000308618	-	EVX2	714	#FF0000FF	6442	1
chr2	177612991	177618966	ENST00000355689	-	TTC30A	474	#FF0000FF	5975	1
chr2	196805001	196810276	ENST00000342506	-	C2orf66	159	#FF0000FF	5275	1
chr2	203867785	203873960	ENST00000302823	+	CTLA4	586	#FF0000FF	6175	1
chr22	28794554	28800597	ENST00000216037	-	XBP1	513	#FF0000FF	6043	1
chr22	29306581	29312785	ENST00000616432	+	GAS2L1	604	#FF0000FF	6204	1
chr22	30240446	30246851	ENST00000249075	-	LIF	694	#FF0000FF	6405	1
chr22	31134808	31140607	ENST00000215885	-	PLA2G3	387	#FF0000FF	5799	1
chr22	32354884	32361161	ENST00000397468	+	RFPL3	639	#FF0000FF	6277	1
chr3	46353733	46359418	ENST00000445132	+	CCR2	336	#FF0000FF	5685	1
chr3	46370853	46376206	ENST00000292303	+	CCR5	191	#FF0000FF	5353	1
chr3	46577236	46582463	ENST00000296145	+	TDGF1	123	#FF0000FF	5227	1
chr3	46857871	46863442	ENST00000395869	-	MYL3	287	#FF0000FF	5591.5	1
chr3	49015492	49021251	ENST00000313778	-	DALRD3	366	#FF0000FF	5759	1
chr3	49024324	49029390	ENST00000326739	-	IMPDH2	33	#FF0000FF	5066	1
chr3	49683946	49689053	ENST00000449682	-	MST1	66	#FF0000FF	5107	1
chr3	50287742	50292918	ENST00000436390	-	IFRD2	100	#FF0000FF	5176	1
chr3	50292830	50299468	ENST00000336307	-	HYAL3	794	#FF0000FF	6638	1
chr3	50341109	50346852	ENST00000231749	-	ZMYND10	360	#FF0000FF	5743	1
chr3	50606521	50611831	ENST00000348721	-	CISH	178	#FF0000FF	5310	1
chr3	51391267	51397908	ENST00000563281	+	RBM15B	798	#FF0000FF	6641	1
chr3	51942344	51948862	ENST00000417220	+	PARP3	749	#FF0000FF	6520.5	1
chr3	52287855	52293476	ENST00000436784	+	GLYCTK	301	#FF0000FF	5621	1
chr3	52536604	52541891	ENST00000477703	+	SMIM4	169	#FF0000FF	5287	1
chr3	58427629	58433852	ENST00000302746	-	PDHB	615	#FF0000FF	6223	1
chr3	127193130	127198185	ENST00000624688	+	C3orf56	28	#FF0000FF	5055	1
chr6	106969830	106975465	ENST00000619133	-	CD24	309	#FF0000FF	5635	1
chr6	113857361	113863471	ENST00000612661	+	MARCKS	548	#FF0000FF	6110	1
chr7	127610291	127615726	ENST00000341640	-	PAX4	223	#FF0000FF	5435	1
chr7	128866307	128872044	ENST00000609480	+	AC025594.2	359	#FF0000FF	5737	1
chrX	101622796	101627843	ENST00000341189	+	ARMCX3	24	#FF0000FF	5047	1
chrX	102712175	102717732	ENST00000535209	+	GPRASP2	270	#FF0000FF	5557.33	1
chr1	6461150	6466175	ENST00000377782	-	TNFRSF25	15	#FF0000FF	5025	1
chr1	7847765	7853431	ENST00000054668	-	UTS2	327	#FF0000FF	5666	1
chr1	11054588	11060024	ENST00000376957	-	SRM	225	#FF0000FF	5436	1
chr1	11648366	11654682	ENST00000354287	-	FBXO2	657	#FF0000FF	6316	1
chr1	12791396	12796628	ENST00000332296	+	PRAMEF1	126	#FF0000FF	5232	1
chr1	12892895	12898270	ENST00000235347	-	PRAMEF10	200	#FF0000FF	5375	1
chr1	13303538	13308907	ENST00000437300	+	PRAMEF33	197	#FF0000FF	5369	1
chr1	15742421	15747982	ENST00000375782	+	TMEM82	273	#FF0000FF	5561	1
chr1	16231699	16237162	ENST00000375599	-	RSG1	233	#FF0000FF	5463	1
chr1	16974501	16980835	ENST00000375535	-	MFAP2	664	#FF0000FF	6334	1
chr1	18480981	18486126	ENST00000400664	+	KLHDC7A	87	#FF0000FF	5145	1
chr1	19282557	19289250	ENST00000361640	-	AKR7A3	826	#FF0000FF	6693	1
chr1	23010833	23015850	ENST00000566855	-	TEX46	10	#FF0000FF	5017	1
chr1	23795598	23800804	ENST00000617979	-	GALE	116	#FF0000FF	5206	1
chr1	25242236	25247519	ENST00000243189	-	RSRP1	163	#FF0000FF	5283	1
chr1	25900101	25906466	ENST00000455785	-	STMN1	683	#FF0000FF	6365	1
chr1	27369111	27374824	ENST00000270879	-	FCN3	351	#FF0000FF	5713	1
chr1	27666065	27672198	ENST00000362020	-	IFI6	568	#FF0000FF	6133	1
chr1	32200385	32205387	ENST00000373602	+	CCDC28B	2	#FF0000FF	5002	1
chr1	32216196	32222325	ENST00000309777	-	TMEM234	563	#FF0000FF	6129	1
chr1	32894594	32901358	ENST00000373463	-	TMEM54	865	#FF0000FF	6764	1
chr1	34781188	34786364	ENST00000373366	+	GJB3	101	#FF0000FF	5176	1
chr1	35713874	35719472	ENST00000270815	-	C1orf216	289	#FF0000FF	5598	1
chr1	36088874	36093932	ENST00000373178	+	ADPRHL2	30	#FF0000FF	5058	1
chr1	37802943	37808185	ENST00000373044	-	YRDC	134	#FF0000FF	5242	1
chr1	41015596	41021715	ENST00000302946	-	SLFNL1	791	#FF0000FF	6629.67	1
chr1	41478774	41484671	ENST00000372587	-	EDN2	437	#FF0000FF	5897	1
chr1	42846608	42852477	ENST00000372508	+	ZNF691	420	#FF0000FF	5869	1
chr1	43383968	43389808	ENST00000372457	-	MED8	406	#FF0000FF	5840	1
chr1	44800224	44805990	ENST00000372201	+	PLK3	369	#FF0000FF	5766	1
chr1	44808481	44814129	ENST00000450269	+	BTBD19	320	#FF0000FF	5648	1
chr1	45494908	45499974	ENST00000629482	-	CCDC163	34	#FF0000FF	5066	1
chr1	47183592	47190055	ENST00000294338	-	PDZK1IP1	730	#FF0000FF	6463	1
chr1	52602371	52609051	ENST00000361314	+	GPX7	821	#FF0000FF	6680	1
chr1	53214098	53220617	ENST00000294360	-	C1orf123	748	#FF0000FF	6519	1
chr1	109504174	109509682	ENST00000369864	-	AMIGO1	250	#FF0000FF	5508	1
chr1	109539871	109545833	ENST00000618721	+	GPR61	816	#FF0000FF	6675.5	1
chr1	109656080	109661700	ENST00000369836	+	GSTM4	299	#FF0000FF	5620	1
chr1	109687819	109693745	ENST00000309851	+	GSTM1	452	#FF0000FF	5926	1
chr1	109712254	109718266	ENST00000256593	+	GSTM5	490	#FF0000FF	6012	1
chr1	109733931	109740516	ENST00000256594	-	GSTM3	774	#FF0000FF	6585	1
chr1	110401252	110407942	ENST00000256644	-	LAMTOR5	825	#FF0000FF	6690	1
chr1	110451199	110457354	ENST00000271331	+	PROK1	577	#FF0000FF	6155	1
chr1	111346287	111353013	ENST00000369738	+	PIFO	843	#FF0000FF	6726	1
chr1	112709993	112715477	ENST00000309276	-	PPM1J	241	#FF0000FF	5484	1
chr1	112720576	112727235	ENST00000361886	+	FAM19A3	809	#FF0000FF	6659	1
chr1	145921555	145927536	ENST00000583313	-	RBM8A	476	#FF0000FF	5981	1
chr1	149923316	149928344	ENST00000271628	-	SF3B4	16	#FF0000FF	5028	1
chr1	150508084	150513789	ENST00000369047	+	ECM1	346	#FF0000FF	5705	1
chr1	150574555	150579590	ENST00000369026	-	MCL1	20	#FF0000FF	5035	1
chr1	151159747	151165919	ENST00000368908	-	LYSMD1	584	#FF0000FF	6172	1
chr1	151169986	151176016	ENST00000295314	-	TMOD4	505	#FF0000FF	6030	1
chr1	151340639	151347251	ENST00000290524	-	RFX5	786	#FF0000FF	6612	1
chr1	151800263	151806154	ENST00000368820	-	LINGO4	431	#FF0000FF	5891	1
chr1	151847262	151853697	ENST00000368817	-	THEM5	706	#FF0000FF	6435	1
chr1	152153594	152159228	ENST00000316073	-	RPTN	308	#FF0000FF	5634	1
chr1	152409242	152414263	ENST00000271835	-	CRNN	12	#FF0000FF	5021	1
chr1	152878316	152885047	ENST00000368765	+	SMCP	849	#FF0000FF	6731	1
chr1	153416523	153423225	ENST00000368729	+	S100A7A	833	#FF0000FF	6702	1
chr1	153967902	153974363	ENST00000368607	+	CREB3L4	728	#FF0000FF	6461	1
chr1	155186122	155192868	ENST00000337604	-	MUC1	855	#FF0000FF	6746	1
chr1	155255978	155262259	ENST00000302631	-	SCAMP3	644	#FF0000FF	6281	1
chr1	155324512	155331112	ENST00000368349	+	RUSC1	783	#FF0000FF	6600	1
chr1	156619293	156625725	ENST00000255039	+	HAPLN2	704	#FF0000FF	6432	1
chr1	156699605	156705601	ENST00000368222	-	CRABP2	483	#FF0000FF	5996	1
chr1	156721890	156728435	ENST00000313146	-	ISG20L2	760	#FF0000FF	6545	1
chr1	159437844	159443078	ENST00000642080	+	OR10J1	128	#FF0000FF	5234	1
chr1	160367066	160372848	ENST00000302101	+	NHLH1	377	#FF0000FF	5782	1
chr1	161039250	161044941	ENST00000368020	-	USF1	606	#FF0000FF	6209	1
chr1	161153751	161158856	ENST00000368003	+	UFC1	63	#FF0000FF	5105	1
chr1	161159463	161165714	ENST00000368002	+	USP21	629	#FF0000FF	6251	1
chr1	161171309	161177485	ENST00000319769	-	B4GALT3	587	#FF0000FF	6176	1
chr1	161304734	161309972	ENST00000533357	-	MPZ	131	#FF0000FF	5238	1
chr1	161721562	161728143	ENST00000367948	+	FCRLB	772	#FF0000FF	6581	1
chr1	200404939	200410056	ENST00000294740	-	ZNF281	71	#FF0000FF	5117	1
chr1	202961868	202967280	ENST00000367249	-	CYB5R1	215	#FF0000FF	5412	1
chr1	204190340	204196486	ENST00000367194	-	KISS1	574	#FF0000FF	6146	1
chr1	206897443	206903865	ENST00000294984	+	IL24	702	#FF0000FF	6422	1
chr1	220879399	220885059	ENST00000366903	+	HLX	325	#FF0000FF	5660	1
chr1	231332752	231337852	ENST00000366645	-	EXOC8	58	#FF0000FF	5100	1
chr1	234604268	234609525	ENST00000366609	-	IRF2BP2	145	#FF0000FF	5257	1
chr1	244051282	244057476	ENST00000358704	+	ZBTB18	597	#FF0000FF	6194	1
chr1	247754845	247760556	ENST00000641256	-	OR1C1	349	#FF0000FF	5711	1
chr1	248095183	248101103	ENST00000358120	+	OR2L13	447	#FF0000FF	5920	1
chr1	248174820	248181067	ENST00000641211	+	OR2M2	626	#FF0000FF	6247	1
chr1	248556911	248562772	ENST00000641069	-	OR2T29	419	#FF0000FF	5861	1
chr1	248649837	248655528	ENST00000460972	-	OR2T27	338	#FF0000FF	5691	1
chr10	28677341	28682939	ENST00000375533	+	BAMBI	290	#FF0000FF	5598	1
chr10	45302297	45308868	ENST00000374401	-	OR13A1	769	#FF0000FF	6571	1
chr10	46549043	46555530	ENST00000374317	-	GPRIN2	741	#FF0000FF	6487	1
chr10	52765379	52771700	ENST00000373968	-	MBL2	660	#FF0000FF	6321	1
chr10	70597347	70602759	ENST00000373209	-	PRF1	216	#FF0000FF	5412	1
chr10	70883509	70888784	ENST00000299299	-	PCBD1	160	#FF0000FF	5275	1
chr10	73242823	73248862	ENST00000372950	-	DNAJC9	510	#FF0000FF	6039	1
chr10	73909977	73916642	ENST00000412307	-	C10orf55	744	#FF0000FF	6503	1
chr10	73911156	73917497	ENST00000372764	+	PLAU	745	#FF0000FF	6503	1
chr10	75094431	75099506	ENST00000472493	-	DUSP13	42	#FF0000FF	5075	1
chr10	84220497	84225526	ENST00000372113	-	LRIT2	17	#FF0000FF	5029	1
chr10	89414585	89421001	ENST00000371795	+	IFIT5	697	#FF0000FF	6416	1
chr10	92689950	92695646	ENST00000282728	+	HHEX	340	#FF0000FF	5696	1
chr10	97766750	97771952	ENST00000266066	-	SFRP5	114	#FF0000FF	5202	1
chr10	100988025	100994401	ENST00000311916	+	TWNK	686	#FF0000FF	6376	1
chr10	101770323	101775959	ENST00000320185	-	FGF8	310	#FF0000FF	5636	1
chr10	103446785	103452402	ENST00000369788	-	CALHM2	298	#FF0000FF	5617	1
chr10	103453386	103458888	ENST00000329905	-	CALHM1	247	#FF0000FF	5502	1
chr10	103472803	103479240	ENST00000369783	-	CALHM3	711	#FF0000FF	6437	1
chr10	116663695	116669970	ENST00000369210	-	C10orf82	638	#FF0000FF	6275	1
chr10	118589988	118595699	ENST00000239032	-	PRLHR	350	#FF0000FF	5711	1
chr11	5880628	5887079	ENST00000641726	+	OR52E4	716	#FF0000FF	6451	1
chr11	6205565	6211132	ENST00000316375	+	C11orf42	276	#FF0000FF	5567	1
chr11	6239091	6244429	ENST00000379936	+	CNGA4	185	#FF0000FF	5338	1
chr11	6475679	6481312	ENST00000254584	-	ARFIP2	307	#FF0000FF	5633	1
chr11	6612762	6619461	ENST00000299427	-	TPP1	829	#FF0000FF	6699	1
chr11	6765625	6771976	ENST00000641124	-	OR2AG2	673	#FF0000FF	6351	1
chr11	7824817	7830840	ENST00000641167	-	OR5P3	502	#FF0000FF	6023	1
chr11	7924591	7931268	ENST00000641238	-	OR10A6	817	#FF0000FF	6677	1
chr11	10803260	10808309	ENST00000532082	-	EIF4G2	25	#FF0000FF	5049	1
chr11	10852703	10858073	ENST00000432999	-	ZBED5	198	#FF0000FF	5370	1
chr11	18698790	18704785	ENST00000280734	+	TMEM86A	481	#FF0000FF	5995	1
chr11	19054454	19060681	ENST00000329773	-	MRGPRX2	618	#FF0000FF	6227	1
chr11	46700817	46705912	ENST00000311764	+	ZNF408	53	#FF0000FF	5095	1
chr11	47565600	47571769	ENST00000326674	+	PTPMT1	582	#FF0000FF	6169	1
chr11	47572196	47578956	ENST00000526005	-	KBTBD4	864	#FF0000FF	6760	1
chr11	47579009	47584562	ENST00000263774	+	NDUFS3	265	#FF0000FF	5553	1
chr11	49053713	49059112	ENST00000617704	-	TRIM64C	210	#FF0000FF	5399	1
chr11	55602359	55607645	ENST00000641580	-	OR4C11	166	#FF0000FF	5286	1
chr11	55635112	55640309	ENST00000641760	+	OR4P4	110	#FF0000FF	5197	1
chr11	56134720	56140201	ENST00000641913	-	OR8J3	239	#FF0000FF	5481	1
chr11	56208984	56215222	ENST00000641465	-	OR8J2	624	#FF0000FF	6238	1
chr11	56315143	56320639	ENST00000641662	+	OR8K3	246	#FF0000FF	5496	1
chr11	56609235	56614874	ENST00000641076	-	OR5M1	312	#FF0000FF	5639	1
chr11	59473314	59479361	ENST00000530162	+	OR4D10	516	#FF0000FF	6047	1
chr11	60334830	60340968	ENST00000300182	+	MS4A6E	572	#FF0000FF	6138	1
chr11	60850939	60855971	ENST00000332539	-	PTGDR2	19	#FF0000FF	5032	1
chr11	62208667	62213939	ENST00000244930	+	SCGB2A1	157	#FF0000FF	5272	1
chr11	62761543	62766710	ENST00000301788	+	POLR2G	95	#FF0000FF	5167	1
chr11	63911220	63916844	ENST00000301459	-	RCOR2	305	#FF0000FF	5624	1
chr11	65077451	65084151	ENST00000275517	-	CDCA5	831	#FF0000FF	6700	1
chr11	65122327	65127371	ENST00000279242	+	MRPL49	23	#FF0000FF	5044	1
chr11	65860404	65866439	ENST00000308110	+	MUS81	508	#FF0000FF	6035	1
chr11	65866446	65872906	ENST00000307998	-	EFEMP2	726	#FF0000FF	6460	1
chr11	65996544	66002156	ENST00000526451	-	EIF1AD	297	#FF0000FF	5612.5	1
chr11	66278198	66284212	ENST00000311445	+	CNIH2	491	#FF0000FF	6014	1
chr11	66421003	66426707	ENST00000311034	+	NPAS4	345	#FF0000FF	5704	1
chr11	66563462	66568596	ENST00000310325	-	CTSF	76	#FF0000FF	5134	1
chr11	67391951	67398409	ENST00000307980	+	RAD9A	723	#FF0000FF	6458	1
chr11	67404188	67410058	ENST00000542590	+	TBC1D10C	421	#FF0000FF	5870	1
chr11	67438047	67443821	ENST00000393893	-	CORO1B	373	#FF0000FF	5774	1
chr11	67606851	67612506	ENST00000322776	+	NDUFV1	321	#FF0000FF	5655	1
chr11	68030626	68036644	ENST00000313468	+	NDUFS8	497	#FF0000FF	6018	1
chr11	68684474	68691175	ENST00000265643	+	GAL	832	#FF0000FF	6701	1
chr11	69698231	69704642	ENST00000294312	-	FGF19	695	#FF0000FF	6411	1
chr11	71878452	71884561	ENST00000530210	+	DEFB131B	547	#FF0000FF	6109	1
chr11	72097291	72103387	ENST00000278671	-	LAMTOR1	536	#FF0000FF	6096	1
chr11	72189557	72196323	ENST00000312293	+	FOLR1	866	#FF0000FF	6766	1
chr11	72216762	72221945	ENST00000298223	+	FOLR2	105	#FF0000FF	5183	1
chr11	72239076	72244176	ENST00000298231	-	PHOX2A	59	#FF0000FF	5100	1
chr11	89869281	89876017	ENST00000329862	-	TRIM64B	851	#FF0000FF	6736	1
chr11	89968501	89975228	ENST00000533122	+	TRIM64	845	#FF0000FF	6727	1
chr11	93735566	93741945	ENST00000448108	-	TAF1D	687	#FF0000FF	6379	1
chr11	94493628	94499583	ENST00000544612	+	ANKRD49	465	#FF0000FF	5955	1
chr11	94543839	94549898	ENST00000358752	+	FUT4	520	#FF0000FF	6059	1
chr11	111879223	111885975	ENST00000260276	+	C11orf1	861	#FF0000FF	6752	1
chr11	111912735	111918850	ENST00000527616	+	HSPB2-C11orf52	552	#FF0000FF	6115	1
chr11	112067797	112073980	ENST00000532211	-	PIH1D2	592	#FF0000FF	6183	1
chr11	117199320	117204557	ENST00000392951	+	TAGLN	130	#FF0000FF	5237	1
chr11	119018431	119024134	ENST00000533632	+	TRAPPC4	344	#FF0000FF	5703	1
chr11	119024350	119030906	ENST00000357590	-	SLC37A4	763	#FF0000FF	6556	1
chr11	119189637	119195487	ENST00000503566	-	CCDC153	413	#FF0000FF	5850	1
chr11	119417377	119424128	ENST00000284240	-	THY1	859	#FF0000FF	6751	1
chr11	124012996	124018732	ENST00000641521	+	OR10G4	358	#FF0000FF	5736	1
chr11	124036012	124041325	ENST00000641585	-	OR10G7	182	#FF0000FF	5313	1
chr11	124183344	124188780	ENST00000641351	+	OR10D3	226	#FF0000FF	5436	1
chr11	125833315	125840069	ENST00000457514	+	PATE4	862	#FF0000FF	6754	1
chr11	126262918	126268959	ENST00000332118	-	SRPRA	512	#FF0000FF	6041	1
chr12	6747995	6753555	ENST00000203630	-	MLF2	272	#FF0000FF	5560	1
chr12	6772519	6778453	ENST00000203629	+	LAG3	454	#FF0000FF	5934	1
chr12	6821544	6827418	ENST00000311268	+	GPR162	424	#FF0000FF	5874	1
chr12	6965351	6970825	ENST00000535923	-	PHB2	235	#FF0000FF	5474	1
chr12	7123683	7128942	ENST00000266560	-	RBP5	146	#FF0000FF	5259	1
chr12	7689781	7695776	ENST00000329913	-	GDF3	482	#FF0000FF	5995	1
chr12	7711453	7717559	ENST00000345088	+	DPPA3	544	#FF0000FF	6106	1
chr12	8221259	8227601	ENST00000307435	-	FAM90A1	669	#FF0000FF	6342	1
chr12	9993060	9999280	ENST00000298527	-	CLEC1B	613	#FF0000FF	6220	1
chr12	12717123	12722371	ENST00000228872	+	CDKN1B	138	#FF0000FF	5248	1
chr12	12785606	12791466	ENST00000356591	+	APOLD1	418	#FF0000FF	5860	1
chr12	21526306	21532947	ENST00000256969	+	SPX	799	#FF0000FF	6641	1
chr12	26120025	26125127	ENST00000242728	-	BHLHE41	60	#FF0000FF	5102	1
chr12	34022280	34028302	ENST00000266483	+	ALG10	500	#FF0000FF	6022	1
chr12	48965339	48971763	ENST00000301061	-	WNT10B	703	#FF0000FF	6424	1
chr12	49064684	49070025	ENST00000301068	-	RHEBL1	186	#FF0000FF	5341	1
chr12	49089420	49094819	ENST00000266991	-	DHH	211	#FF0000FF	5399	1
chr12	49346916	49353684	ENST00000549441	+	DNAJC22	868	#FF0000FF	6768	1
chr12	51238291	51243933	ENST00000412716	+	DAZAP2	314	#FF0000FF	5642	1
chr12	52446650	52452126	ENST00000252252	-	KRT6B	237	#FF0000FF	5476	1
chr12	52468515	52473785	ENST00000252250	-	KRT6C	154	#FF0000FF	5270	1
chr12	52487173	52493257	ENST00000330722	-	KRT6A	528	#FF0000FF	6084	1
chr12	52514574	52520687	ENST00000252242	-	KRT5	551	#FF0000FF	6113	1
chr12	52674735	52680407	ENST00000252244	-	KRT1	332	#FF0000FF	5672	1
chr12	52789684	52796117	ENST00000417996	-	KRT3	705	#FF0000FF	6433	1
chr12	53500925	53506431	ENST00000266987	+	TARBP2	248	#FF0000FF	5506	1
chr12	55126405	55132750	ENST00000641329	+	OR9K2	671	#FF0000FF	6345	1
chr12	55362974	55369279	ENST00000641576	+	OR6C75	651	#FF0000FF	6305	1
chr12	55549601	55555832	ENST00000641569	+	OR6C4	622	#FF0000FF	6231	1
chr12	55836425	55842922	ENST00000322569	-	MMP19	742	#FF0000FF	6497	1
chr12	55966768	55972784	ENST00000266970	+	CDK2	493	#FF0000FF	6016	1
chr12	56152255	56157982	ENST00000553066	+	MYL6B	355	#FF0000FF	5727	1
chr12	56224324	56229854	ENST00000267023	+	NABP2	260	#FF0000FF	5530	1
chr12	56449501	56454642	ENST00000257979	-	MIP	83	#FF0000FF	5141	1
chr12	57009999	57016541	ENST00000458521	-	TAC3	759	#FF0000FF	6542	1
chr12	57088893	57095476	ENST00000300131	+	NAB2	773	#FF0000FF	6583	1
chr12	57229326	57234931	ENST00000328923	+	SHMT2	293	#FF0000FF	5605	1
chr12	57604621	57609800	ENST00000548804	+	DTX3	104	#FF0000FF	5179	1
chr12	57611434	57617243	ENST00000286494	+	ARHGEF25	394	#FF0000FF	5809	1
chr12	57619909	57626131	ENST00000320442	+	SLC26A10	614	#FF0000FF	6222	1
chr12	57755097	57760407	ENST00000266643	+	2009-03-01	179	#FF0000FF	5310	1
chr12	68248241	68253607	ENST00000538666	-	IL22	195	#FF0000FF	5366	1
chr12	69348340	69354234	ENST00000261267	+	LYZ	433	#FF0000FF	5894	1
chr12	82352305	82358788	ENST00000256151	-	CCDC59	739	#FF0000FF	6483	1
chr12	89347231	89353271	ENST00000279488	-	DUSP6	511	#FF0000FF	6040	1
chr12	92140277	92145897	ENST00000256015	-	BTG1	300	#FF0000FF	5620	1
chr12	92702842	92708547	ENST00000397833	+	C12orf74	347	#FF0000FF	5705	1
chr12	109088188	109093472	ENST00000343075	-	ALKBH2	165	#FF0000FF	5284	1
chr12	120322110	120327789	ENST00000308366	-	PLA2G1B	334	#FF0000FF	5679	1
chr12	130871878	130877678	ENST00000543796	+	RAN	389	#FF0000FF	5800	1
chr13	20187469	20192898	ENST00000382848	-	GJB2	220	#FF0000FF	5429	1
chr13	26044596	26051031	ENST00000319420	-	SHISA2	707	#FF0000FF	6435	1
chr13	26755199	26760785	ENST00000405846	-	GPR12	285	#FF0000FF	5586	1
chr13	27251308	27256568	ENST00000311549	+	RPL21	148	#FF0000FF	5260	1
chr13	27920019	27926231	ENST00000381033	+	PDX1	608	#FF0000FF	6212	1
chr13	30422487	30428616	ENST00000638137	+	UBE2L5P	564	#FF0000FF	6129	1
chr13	41127568	41132746	ENST00000379485	-	KBTBD6	103	#FF0000FF	5178	1
chr13	49628298	49633872	ENST00000282026	+	ARL11	280	#FF0000FF	5574	1
chr13	50015253	50020922	ENST00000312942	+	KCNRG	330	#FF0000FF	5669	1
chr13	52842888	52848640	ENST00000377942	-	PCDH8	362	#FF0000FF	5752	1
chr13	76880165	76886390	ENST00000377474	-	KCTD12	617	#FF0000FF	6225	1
chr13	78598361	78603560	ENST00000377208	-	POU4F1	113	#FF0000FF	5199	1
chr13	83877204	83882393	ENST00000377084	-	SLITRK1	106	#FF0000FF	5189	1
chr13	85792789	85799488	ENST00000400286	-	SLITRK6	830	#FF0000FF	6699	1
chr13	99981771	99986773	ENST00000376335	+	ZIC2	3	#FF0000FF	5002	1
chr14	19743570	19749469	ENST00000642117	+	OR4Q3	439	#FF0000FF	5899	1
chr14	19930916	19936757	ENST00000641172	+	OR4K1	408	#FF0000FF	5841	1
chr14	20014142	20019307	ENST00000641793	-	OR4K14	94	#FF0000FF	5165	1
chr14	20029398	20036038	ENST00000641664	-	OR4K13	797	#FF0000FF	6640	1
chr14	20138819	20145471	ENST00000641086	+	OR4N5	804	#FF0000FF	6652	1
chr14	21667939	21673818	ENST00000641792	-	OR4E1	427	#FF0000FF	5879	1
chr14	22766521	22771789	ENST00000285848	+	OXA1L	434	#FF0000FF	5894	1
chr14	22829886	22835037	ENST00000397496	+	MRPL52	88	#FF0000FF	5151	1
chr14	23094764	23100462	ENST00000319074	+	C14orf119	341	#FF0000FF	5698	1
chr14	23099064	23104992	ENST00000637218	-	AL117258.1	453	#FF0000FF	5928	1
chr14	23346317	23352551	ENST00000206544	-	SLC22A17	623	#FF0000FF	6234	1
chr14	24265537	24271599	ENST00000399409	-	RABGGTA	566	#FF0000FF	6132	1
chr14	24311498	24316946	ENST00000345363	+	LTB4R	230	#FF0000FF	5448	1
chr14	31482874	31488142	ENST00000399285	-	GPR33	151	#FF0000FF	5268	1
chr14	37589983	37595034	ENST00000250448	-	FOXA1	26	#FF0000FF	5051	1
chr14	38207998	38213067	ENST00000267377	+	SSTR1	38	#FF0000FF	5069	1
chr14	60643414	60649462	ENST00000247182	-	SIX1	517	#FF0000FF	6048	1
chr14	63312834	63318879	ENST00000621500	-	GPHB5	514	#FF0000FF	6045	1
chr14	68787661	68793240	ENST00000439696	-	ZFP36L1	283	#FF0000FF	5579	1
chr14	69569815	69574837	ENST00000599174	-	CCDC177	14	#FF0000FF	5022	1
chr14	73569058	73575653	ENST00000238651	+	ACOT2	781	#FF0000FF	6595	1
chr14	77265482	77271312	ENST00000298352	-	NGB	403	#FF0000FF	5830	1
chr14	92116122	92121917	ENST00000329559	-	NDUFB1	383	#FF0000FF	5795	1
chr14	94110732	94116698	ENST00000616764	+	IFI27	469	#FF0000FF	5966	1
chr14	95686416	95692643	ENST00000340722	+	TCL1B	619	#FF0000FF	6227	1
chr14	98711612	98717761	ENST00000325812	+	C14orf177	575	#FF0000FF	6149	1
chr14	102080737	102087191	ENST00000216281	-	HSP90AA1	718	#FF0000FF	6454	1
chr14	103084209	103090027	ENST00000634353	+	AL161669.4	397	#FF0000FF	5818	1
chr14	103556543	103562814	ENST00000299204	-	BAG5	636	#FF0000FF	6271	1
chr14	104753099	104759657	ENST00000329967	+	SIVA1	764	#FF0000FF	6558	1
chr14	105474149	105480170	ENST00000329146	+	CRIP2	499	#FF0000FF	6021	1
chr14	105487198	105492267	ENST00000477724	+	AL928654.4	39	#FF0000FF	5069	1
chr14	105620505	105626066	ENST00000641978	-	IGHG4	274	#FF0000FF	5561	1
chr14	105639558	105644790	ENST00000641095	-	IGHG2	127	#FF0000FF	5232	1
chr14	105736342	105743071	ENST00000390548	-	IGHG1	846	#FF0000FF	6729	1
chr15	34102072	34108684	ENST00000397766	+	PGBD4	787	#FF0000FF	6612	1
chr15	34224998	34230156	ENST00000267750	+	EMC4	91	#FF0000FF	5158	1
chr15	40351032	40356434	ENST00000448599	+	PHGR1	213	#FF0000FF	5402	1
chr15	40569299	40574943	ENST00000315616	+	RPUSD2	316	#FF0000FF	5644	1
chr15	43593053	43599406	ENST00000300283	+	CKMT1B	675	#FF0000FF	6353	1
chr15	43692885	43699222	ENST00000434505	+	CKMT1A	667	#FF0000FF	6337	1
chr15	74719541	74725536	ENST00000395048	-	CYP1A1	506	#FF0000FF	6032	1
chr15	74826546	74831802	ENST00000395018	+	CPLX3	143	#FF0000FF	5256	1
chr15	76336723	76342476	ENST00000290759	+	ISL2	364	#FF0000FF	5753	1
chr15	82342739	82349475	ENST00000610657	-	GOLGA6L10	852	#FF0000FF	6736	1
chr15	82430019	82436762	ENST00000618348	+	GOLGA6L9	854	#FF0000FF	6743	1
chr15	99727404	99733421	ENST00000344791	-	LYSMD4	494	#FF0000FF	6017	1
chr15	101270816	101277450	ENST00000398226	-	SELENOS	792	#FF0000FF	6634	1
chr16	11345430	11351762	ENST00000312499	+	RMI2	663	#FF0000FF	6332	1
chr16	28532707	28539174	ENST00000324873	-	NUPR1	734	#FF0000FF	6467	1
chr16	28591942	28597109	ENST00000335715	-	SULT1A2	96	#FF0000FF	5167	1
chr16	28985339	28990773	ENST00000360872	+	LAT	222	#FF0000FF	5434	1
chr16	29459888	29464976	ENST00000360423	+	SULT1A4	50	#FF0000FF	5088	1
chr16	29858356	29863736	ENST00000219789	-	CDIPT	202	#FF0000FF	5380	1
chr16	29900719	29906056	ENST00000308748	+	ASPHD1	184	#FF0000FF	5337	1
chr16	30005508	30011080	ENST00000350119	-	DOC2A	278	#FF0000FF	5572	1
chr16	30085792	30091884	ENST00000395224	-	TBX6	532	#FF0000FF	6092	1
chr16	30183421	30189076	ENST00000219150	+	CORO1A	322	#FF0000FF	5655	1
chr16	30423618	30430075	ENST00000319285	-	DCTPP1	721	#FF0000FF	6457	1
chr16	30580655	30585771	ENST00000395216	-	ZNF785	69	#FF0000FF	5116	1
chr16	30650866	30656440	ENST00000300835	+	PRR14	281	#FF0000FF	5574	1
chr16	30949065	30954938	ENST00000318663	+	ORAI3	423	#FF0000FF	5873	1
chr16	31033490	31040168	ENST00000313843	+	STX4	819	#FF0000FF	6678	1
chr16	31106106	31112567	ENST00000394951	+	BCKDK	729	#FF0000FF	6461	1
chr16	31472207	31477960	ENST00000361773	+	TGFB1I1	365	#FF0000FF	5753	1
chr16	57994667	57999858	ENST00000299237	-	ZNF319	107	#FF0000FF	5191	1
chr16	67154179	67160298	ENST00000345057	-	TRADD	555	#FF0000FF	6119	1
chr16	67164811	67169821	ENST00000521374	+	HSF4	7	#FF0000FF	5010	1
chr16	67170496	67175735	ENST00000268605	+	NOL3	132	#FF0000FF	5239	1
chr16	67184365	67190204	ENST00000314586	-	EXOC3L1	405	#FF0000FF	5839	1
chr16	67192168	67198918	ENST00000379378	+	E2F4	858	#FF0000FF	6750	1
chr16	67431116	67437553	ENST00000326152	+	HSD11B2	712	#FF0000FF	6437	1
chr16	67975662	67980829	ENST00000268793	-	DPEP3	97	#FF0000FF	5167	1
chr16	70246777	70251930	ENST00000435634	-	EXOSC6	89	#FF0000FF	5153	1
chr16	72054594	72061054	ENST00000355906	+	HP	727	#FF0000FF	6460	1
chr16	75218999	75224924	ENST00000361017	+	CTRB1	450	#FF0000FF	5925	1
chr17	5432776	5439155	ENST00000225698	-	C1QBP	688	#FF0000FF	6379	1
chr17	7023019	7029642	ENST00000293805	+	BCL6B	789	#FF0000FF	6623	1
chr17	7074536	7080307	ENST00000254868	-	CLEC10A	371	#FF0000FF	5771	1
chr17	7173430	7179564	ENST00000269299	-	ASGR1	569	#FF0000FF	6134	1
chr17	7219805	7225273	ENST00000356839	+	ACADVL	234	#FF0000FF	5468	1
chr17	7281666	7288257	ENST00000317370	+	SLC2A4	777	#FF0000FF	6591	1
chr17	7288251	7294564	ENST00000007699	-	YBX2	654	#FF0000FF	6313	1
chr17	7307372	7312455	ENST00000336458	+	EIF5A	47	#FF0000FF	5083	1
chr17	7439026	7444937	ENST00000293829	+	FGF11	443	#FF0000FF	5911	1
chr17	7651111	7657768	ENST00000250111	+	ATP1B2	807	#FF0000FF	6657	1
chr17	7705201	7711378	ENST00000226091	+	EFNB3	588	#FF0000FF	6177	1
chr17	8204772	8210598	ENST00000585124	-	AURKB	400	#FF0000FF	5826	1
chr17	8290058	8295318	ENST00000577745	-	SLC25A35	149	#FF0000FF	5260	1
chr17	8339863	8346046	ENST00000328248	+	ODF4	593	#FF0000FF	6183	1
chr17	8753105	8758559	ENST00000328794	-	SPDYE4	231	#FF0000FF	5454	1
chr17	18260533	18266552	ENST00000323019	+	MIEF2	498	#FF0000FF	6019	1
chr17	19377720	19383543	ENST00000308406	+	MAPK7	398	#FF0000FF	5823	1
chr17	19411193	19417276	ENST00000461366	+	RNF112	527	#FF0000FF	6083	1
chr17	28357580	28363683	ENST00000292114	+	TMEM199	539	#FF0000FF	6103	1
chr17	28546706	28552668	ENST00000335765	-	UNC119	468	#FF0000FF	5962	1
chr17	28854937	28861067	ENST00000254928	+	ERAL1	565	#FF0000FF	6130	1
chr17	28897780	28903071	ENST00000378895	-	DHRS13	171	#FF0000FF	5291	1
chr17	29560546	29567137	ENST00000307201	-	ABHD15	778	#FF0000FF	6591	1
chr17	29614755	29621423	ENST00000388767	-	CORO6	811	#FF0000FF	6668	1
chr17	30557111	30563493	ENST00000580161	+	TBC1D29	689	#FF0000FF	6382	1
chr17	32991868	32997877	ENST00000269053	+	SPACA3	489	#FF0000FF	6009	1
chr17	38835087	38841455	ENST00000614158	-	C17orf98	684	#FF0000FF	6368	1
chr17	38847864	38853722	ENST00000394332	-	RPL23	417	#FF0000FF	5858	1
chr17	39921040	39927601	ENST00000304046	-	ORMDL3	767	#FF0000FF	6561	1
chr17	40697990	40703750	ENST00000264651	-	KRT24	367	#FF0000FF	5760	1
chr17	40766237	40772162	ENST00000335552	-	KRT26	451	#FF0000FF	5925	1
chr17	40776807	40782534	ENST00000301656	-	KRT27	356	#FF0000FF	5727	1
chr17	40861302	40867210	ENST00000251643	-	KRT12	442	#FF0000FF	5908	1
chr17	40977715	40984308	ENST00000377755	-	KRT40	779	#FF0000FF	6593	1
chr17	41363493	41369800	ENST00000251646	-	KRT33B	653	#FF0000FF	6307	1
chr17	41565840	41572058	ENST00000246662	-	KRT9	611	#FF0000FF	6218	1
chr17	41619436	41624577	ENST00000311208	-	KRT17	84	#FF0000FF	5141	1
chr17	42189087	42194195	ENST00000301671	-	GHDC	67	#FF0000FF	5108	1
chr17	42549213	42555213	ENST00000585807	+	HSD17B1	486	#FF0000FF	6000	1
chr17	42567071	42573239	ENST00000246912	+	MLX	580	#FF0000FF	6168	1
chr17	42572314	42577795	ENST00000393795	-	PSMC3IP	240	#FF0000FF	5481	1
chr17	42609675	42615234	ENST00000251413	+	TUBG1	271	#FF0000FF	5559	1
chr17	42773435	42779599	ENST00000253794	+	VPS25	579	#FF0000FF	6164	1
chr17	42844599	42850707	ENST00000253799	+	AOC2	545	#FF0000FF	6108	1
chr17	43753730	43758788	ENST00000301691	-	SOST	31	#FF0000FF	5058	1
chr17	44070734	44076304	ENST00000269097	+	G6PC3	277	#FF0000FF	5570	1
chr17	44191804	44198379	ENST00000389384	-	ATXN7L3	770	#FF0000FF	6575	1
chr17	44319624	44324870	ENST00000225308	-	SLC25A39	136	#FF0000FF	5246	1
chr17	47831626	47837713	ENST00000269025	+	LRRC46	529	#FF0000FF	6087	1
chr17	47951966	47957878	ENST00000300557	-	PRR15L	444	#FF0000FF	5912	1
chr17	48548869	48553922	ENST00000470495	-	HOXB3	27	#FF0000FF	5053	1
chr17	48621158	48626356	ENST00000311177	-	HOXB9	111	#FF0000FF	5198	1
chr17	49969173	49974959	ENST00000240306	+	DLX4	381	#FF0000FF	5786	1
chr17	49990004	49995224	ENST00000434704	-	DLX3	118	#FF0000FF	5220	1
chr17	50367866	50373214	ENST00000225969	-	MRPL27	189	#FF0000FF	5348	1
chr17	72121019	72126420	ENST00000245479	+	SOX9	212	#FF0000FF	5401	1
chr17	74203581	74209880	ENST00000439590	+	RPL38	649	#FF0000FF	6299	1
chr17	74356415	74361946	ENST00000375366	-	BTBD17	262	#FF0000FF	5531	1
chr17	74367457	74372600	ENST00000335666	+	GPR142	86	#FF0000FF	5143	1
chr17	74541107	74546143	ENST00000330793	-	CD300C	21	#FF0000FF	5036	1
chr17	74560700	74567343	ENST00000641710	-	AC079325.2	800	#FF0000FF	6643	1
chr17	74770546	74776331	ENST00000357814	-	NAT9	379	#FF0000FF	5785	1
chr17	75898642	75905413	ENST00000309352	-	MRPL38	870	#FF0000FF	6771	1
chr17	76265201	76271299	ENST00000327490	+	UBALD2	537	#FF0000FF	6098	1
chr17	76732977	76738522	ENST00000587459	+	AC005837.2	264	#FF0000FF	5545	1
chr17	79833155	79839429	ENST00000269397	-	CBX4	637	#FF0000FF	6274	1
chr17	81650458	81656583	ENST00000331056	-	PDE6G	562	#FF0000FF	6125	1
chr17	81911938	81918194	ENST00000328666	-	SIRT7	631	#FF0000FF	6256	1
chr17	82051957	82057470	ENST00000392358	+	GPS1	253	#FF0000FF	5513	1
chr18	79964560	79970822	ENST00000451882	+	HSBP1L1	634	#FF0000FF	6262	1
chr19	5785139	5791238	ENST00000309061	-	DUS3L	538	#FF0000FF	6099	1
chr19	6585838	6591152	ENST00000245903	-	CD70	183	#FF0000FF	5314	1
chr19	6664554	6670588	ENST00000599359	-	TNFSF14	507	#FF0000FF	6034	1
chr19	7763148	7769605	ENST00000327325	+	CLEC4M	722	#FF0000FF	6457	1
chr19	7868718	7874379	ENST00000618550	-	PRR36	326	#FF0000FF	5661	1
chr19	8302126	8308355	ENST00000301458	-	CD320	620	#FF0000FF	6229	1
chr19	10106288	10111294	ENST00000253107	+	PPAN	814	#FF0000FF	6675	1
chr19	10106394	10114738	ENST00000393796	+	PPAN-P2RY11	815	#FF0000FF	6675	1
chr19	10333775	10339823	ENST00000160262	-	ICAM3	518	#FF0000FF	6048	1
chr19	10922184	10928681	ENST00000253031	-	YIPF2	743	#FF0000FF	6497	1
chr19	11553042	11559236	ENST00000252445	-	ELOF1	598	#FF0000FF	6194	1
chr19	12675720	12681902	ENST00000210060	-	DHPS	591	#FF0000FF	6182	1
chr19	12751701	12758406	ENST00000549706	+	BEST2	836	#FF0000FF	6705	1
chr19	12796819	12801859	ENST00000301522	-	PRDX2	22	#FF0000FF	5040	1
chr19	12875210	12881468	ENST00000222219	-	DNASE2	632	#FF0000FF	6258	1
chr19	12938606	12944489	ENST00000316448	+	CALR	429	#FF0000FF	5883	1
chr19	12969481	12974762	ENST00000317060	+	DAND5	162	#FF0000FF	5281	1
chr19	13144088	13150238	ENST00000587230	-	STX10	576	#FF0000FF	6150	1
chr19	13932352	13938476	ENST00000339560	-	PODNL1	561	#FF0000FF	6124	1
chr19	14053364	14059159	ENST00000340790	-	PALM3	384	#FF0000FF	5795	1
chr19	14566077	14572062	ENST00000215565	-	NDUFB7	479	#FF0000FF	5985	1
chr19	15226918	15232432	ENST00000221730	-	EPHX3	255	#FF0000FF	5514	1
chr19	16185417	16192046	ENST00000263384	+	FAM32A	790	#FF0000FF	6629	1
chr19	17281644	17287646	ENST00000394458	+	ANKLE1	487	#FF0000FF	6002	1
chr19	17337543	17342735	ENST00000324894	+	GTPBP3	109	#FF0000FF	5192	1
chr19	17419080	17425339	ENST00000317040	+	MVB12A	633	#FF0000FF	6259	1
chr19	17816511	17821523	ENST00000317306	-	INSL3	9	#FF0000FF	5012	1
chr19	18008167	18014102	ENST00000222250	+	ARRDC2	455	#FF0000FF	5935	1
chr19	18391143	18397617	ENST00000339007	-	LRRC25	736	#FF0000FF	6474	1
chr19	32581067	32587427	ENST00000590247	+	PDCD5	681	#FF0000FF	6360	1
chr19	32972249	32978222	ENST00000588258	+	FAAP24	472	#FF0000FF	5973	1
chr19	35739251	35745432	ENST00000589807	-	AD000671.2	590	#FF0000FF	6181	1
chr19	36003309	36008793	ENST00000324444	-	SYNE4	242	#FF0000FF	5484	1
chr19	36009123	36014239	ENST00000378875	-	ALKBH6	70	#FF0000FF	5116	1
chr19	38251236	38256591	ENST00000301242	-	PPP1R14A	193	#FF0000FF	5355	1
chr19	38389611	38396148	ENST00000586301	+	SPRED3	758	#FF0000FF	6537	1
chr19	38403134	38409084	ENST00000252530	+	FAM98C	461	#FF0000FF	5950	1
chr19	39385851	39391195	ENST00000221265	-	PAF1	187	#FF0000FF	5344	1
chr19	39515112	39520686	ENST00000335426	+	SELENOV	282	#FF0000FF	5574	1
chr19	39731249	39738028	ENST00000221804	-	CLC	871	#FF0000FF	6779	1
chr19	42297032	42302571	ENST00000262890	-	PAFAH1B3	315	#FF0000FF	5642	1
chr19	44914246	44919342	ENST00000588750	+	APOC1	56	#FF0000FF	5096	1
chr19	45071499	45076588	ENST00000303809	-	ZNF296	51	#FF0000FF	5089	1
chr19	46466497	46471563	ENST00000313683	-	PNMA8A	35	#FF0000FF	5066	1
chr19	46491190	46496498	ENST00000599531	-	PNMA8B	177	#FF0000FF	5308	1
chr19	47778571	47784681	ENST00000601048	+	SELENOW	549	#FF0000FF	6110	1
chr19	48325324	48330553	ENST00000270221	+	EMP3	124	#FF0000FF	5229	1
chr19	48740887	48746909	ENST00000332955	-	IZUMO1	501	#FF0000FF	6022	1
chr19	49067417	49072941	ENST00000221444	-	KCNA7	259	#FF0000FF	5524	1
chr19	49335399	49340606	ENST00000323906	+	CD37	117	#FF0000FF	5207	1
chr19	49423748	49428818	ENST00000576655	+	GFY	40	#FF0000FF	5070	1
chr19	49446298	49451810	ENST00000262265	-	PIH1D1	252	#FF0000FF	5512	1
chr19	49659571	49665169	ENST00000309877	-	IRF3	462	#FF0000FF	5951	1
chr19	49806896	49813270	ENST00000313777	-	FUZ	685	#FF0000FF	6374	1
chr19	49861203	49867886	ENST00000322344	-	PNKP	824	#FF0000FF	6683	1
chr19	50376468	50382982	ENST00000253727	+	NR1H2	747	#FF0000FF	6514	1
chr19	50505997	50511162	ENST00000601423	-	JOSD2	150	#FF0000FF	5260.5	1
chr19	50825742	50831523	ENST00000598239	-	KLK15	376	#FF0000FF	5781	1
chr19	50854914	50860763	ENST00000326003	+	KLK3	411	#FF0000FF	5849	1
chr19	50996007	51002711	ENST00000600767	-	KLK8	835	#FF0000FF	6704	1
chr19	51022230	51028039	ENST00000319720	-	KLK11	395	#FF0000FF	5809	1
chr19	51029091	51034741	ENST00000525263	-	KLK12	354	#FF0000FF	5725.5	1
chr19	51077494	51084245	ENST00000156499	-	KLK14	860	#FF0000FF	6751	1
chr19	51124907	51130310	ENST00000250360	+	SIGLEC9	214	#FF0000FF	5403	1
chr19	51411053	51417698	ENST00000339313	-	SIGLEC10	801	#FF0000FF	6645	1
chr19	51745171	51751893	ENST00000595042	-	FPR1	848	#FF0000FF	6730	1
chr19	53044737	53051076	ENST00000601417	+	ERVV-2	668	#FF0000FF	6339	1
chr19	54094669	54100792	ENST00000356532	-	OSCAR	559	#FF0000FF	6123	1
chr19	54274465	54281184	ENST00000391749	-	LILRB2	841	#FF0000FF	6719	1
chr19	54307069	54313139	ENST00000432233	-	LILRA5	524	#FF0000FF	6070	1
chr19	54333184	54339150	ENST00000291759	-	LILRA4	470	#FF0000FF	5966	1
chr19	54631073	54637076	ENST00000396315	+	LILRB1	488	#FF0000FF	6003	1
chr19	55151769	55157732	ENST00000344887	-	TNNI3	463	#FF0000FF	5951	1
chr19	55154756	55160671	ENST00000587871	-	AC010327.1	456	#FF0000FF	5939	1
chr19	55349305	55354696	ENST00000588572	-	COX6B2	207	#FF0000FF	5391	1
chr19	55364388	55370373	ENST00000264563	-	IL11	480	#FF0000FF	5985	1
chr19	55379244	55384598	ENST00000444469	-	TMEM238	192	#FF0000FF	5354	1
chr19	55385344	55392085	ENST00000344063	+	RPL28	853	#FF0000FF	6741	1
chr19	55648034	55653161	ENST00000308964	+	CCDC106	74	#FF0000FF	5127	1
chr19	58346849	58353499	ENST00000263100	-	A1BG	802	#FF0000FF	6650	1
chr19	58451603	58457833	ENST00000336614	+	ZNF324B	621	#FF0000FF	6230	1
chr19	58476163	58481230	ENST00000594369	+	ZNF446	37	#FF0000FF	5067	1
chr19	58513529	58519554	ENST00000354590	-	ZBTB45	679	#FF0000FF	6359	1
chr19	58544468	58550716	ENST00000253024	+	TRIM28	628	#FF0000FF	6248	1
chr2	8678844	8684453	ENST00000234091	+	ID2	295	#FF0000FF	5609	1
chr2	15940563	15947007	ENST00000281043	+	MYCN	715	#FF0000FF	6444	1
chr2	19896752	19901986	ENST00000333610	-	TTC32	129	#FF0000FF	5234	1
chr2	27212026	27217156	ENST00000380171	+	ATRAID	75	#FF0000FF	5130	1
chr2	27275474	27281430	ENST00000404433	+	DNAJC5G	466	#FF0000FF	5956	1
chr2	27364351	27370486	ENST00000347454	-	EIF2B4	570	#FF0000FF	6135	1
chr2	27370521	27377128	ENST00000233575	+	SNX17	784	#FF0000FF	6607	1
chr2	27576521	27582721	ENST00000408964	+	C2orf16	600	#FF0000FF	6200	1
chr2	38875961	38882709	ENST00000340556	+	MORN2	857	#FF0000FF	6748	1
chr2	62500220	62506341	ENST00000335390	-	TMEM17	557	#FF0000FF	6121	1
chr2	85539164	85545280	ENST00000306434	+	MAT2A	554	#FF0000FF	6116	1
chr2	85606653	85612029	ENST00000306336	-	C2orf68	201	#FF0000FF	5376	1
chr2	88122981	88128116	ENST00000295834	-	FABP1	78	#FF0000FF	5135	1
chr2	88446786	88452656	ENST00000428390	-	FOXI3	422	#FF0000FF	5870	1
chr2	94871442	94876829	ENST00000295201	+	TEKT4	205	#FF0000FF	5387	1
chr2	96266131	96271645	ENST00000488633	+	CIAO1	256	#FF0000FF	5514	1
chr2	96837911	96844034	ENST00000318357	-	ANKRD23	560	#FF0000FF	6123	1
chr2	101001714	101007267	ENST00000264258	+	RPL31	266	#FF0000FF	5553	1
chr2	112912970	112918882	ENST00000263326	+	IL37	445	#FF0000FF	5912	1
chr2	113058637	113064748	ENST00000346807	+	IL36RN	550	#FF0000FF	6111	1
chr2	118842170	118847678	ENST00000295206	-	EN1	251	#FF0000FF	5508	1
chr2	119366920	119372560	ENST00000355857	+	DBI	313	#FF0000FF	5640	1
chr2	119431868	119438520	ENST00000306406	+	TMEM37	805	#FF0000FF	6652	1
chr2	120346142	120351808	ENST00000295228	+	INHBB	328	#FF0000FF	5666	1
chr2	130139286	130145134	ENST00000310463	-	CCDC74B	410	#FF0000FF	5848	1
chr2	130191742	130198461	ENST00000312988	-	TUBA3E	842	#FF0000FF	6719	1
chr2	130570885	130577341	ENST00000409982	+	TISP43	720	#FF0000FF	6456	1
chr2	130592765	130599550	ENST00000259216	-	CFC1	874	#FF0000FF	6785	1
chr2	131527832	131533666	ENST00000295171	+	CCDC74A	404	#FF0000FF	5834	1
chr2	216498188	216504086	ENST00000491306	+	RPL37A	438	#FF0000FF	5898	1
chr2	218264122	218270257	ENST00000248450	-	AAMP	571	#FF0000FF	6135	1
chr2	218399754	218405941	ENST00000273062	+	CTDSP1	595	#FF0000FF	6187	1
chr2	219054419	219060467	ENST00000295731	-	IHH	519	#FF0000FF	6048	1
chr2	219171896	219176966	ENST00000360507	-	CNPPD1	41	#FF0000FF	5070	1
chr2	219327408	219333177	ENST00000333527	-	RESP18	370	#FF0000FF	5769	1
chr2	223596939	223602503	ENST00000305409	-	SCG2	275	#FF0000FF	5564	1
chr2	231395542	231401164	ENST00000287590	+	B3GNT7	302	#FF0000FF	5622	1
chr2	231708515	231713536	ENST00000341369	+	PTMA	13	#FF0000FF	5021	1
chr2	232520462	232525716	ENST00000617714	+	PRSS56	141	#FF0000FF	5254	1
chr2	232539726	232546403	ENST00000389494	+	CHRNG	818	#FF0000FF	6677	1
chr2	240130825	240136303	ENST00000607357	-	COPS9	238	#FF0000FF	5478	1
chr2	240139025	240144562	ENST00000391989	-	OTOS	263	#FF0000FF	5537	1
chr2	240676437	240682900	ENST00000407834	-	AQP12B	731	#FF0000FF	6463	1
chr2	240691844	240698483	ENST00000337801	+	AQP12A	796	#FF0000FF	6639	1
chr2	241810931	241817412	ENST00000404257	+	NEU4	738	#FF0000FF	6481	1
chr2	241893984	241900448	ENST00000404031	-	AC131097.2	732	#FF0000FF	6464	1
chr20	18137872	18143169	ENST00000432901	+	PET117	173	#FF0000FF	5297	1
chr20	23439684	23444930	ENST00000347397	+	CSTL1	137	#FF0000FF	5246	1
chr20	31303211	31308585	ENST00000400549	-	DEFB116	199	#FF0000FF	5374	1
chr20	31368617	31373923	ENST00000253381	+	DEFB118	176	#FF0000FF	5306	1
chr20	35172072	35177362	ENST00000216968	+	PROCR	170	#FF0000FF	5290	1
chr20	35278906	35284717	ENST00000621148	-	EIF6	396	#FF0000FF	5811	1
chr20	35285730	35292401	ENST00000374408	-	FAM83C	812	#FF0000FF	6671	1
chr20	35523185	35529652	ENST00000374345	-	C20orf173	735	#FF0000FF	6467	1
chr20	35615891	35621049	ENST00000374273	+	SPAG4	92	#FF0000FF	5158	1
chr20	43457927	43464247	ENST00000244020	+	SRSF6	659	#FF0000FF	6320	1
chr20	44745779	44752313	ENST00000372861	+	KCNK15	755	#FF0000FF	6534	1
chr20	45109451	45115172	ENST00000372789	-	WFDC5	353	#FF0000FF	5721	1
chr20	45534195	45539495	ENST00000372670	-	WFDC6	175	#FF0000FF	5300	1
chr20	46684364	46689779	ENST00000372114	-	TP53RK	217	#FF0000FF	5415	1
chr20	49982998	49988886	ENST00000244050	+	SNAI1	430	#FF0000FF	5888	1
chr20	50958825	50963931	ENST00000244051	+	MOCS3	65	#FF0000FF	5106	1
chr20	62136734	62143430	ENST00000370873	-	PSMA7	828	#FF0000FF	6696	1
chr20	62214969	62220255	ENST00000340177	-	HRH3	167	#FF0000FF	5286	1
chr20	62302092	62308862	ENST00000491935	+	ADRM1	869	#FF0000FF	6770	1
chr20	62796452	62801738	ENST00000370487	+	MRGBP	168	#FF0000FF	5286	1
chr20	63540809	63547504	ENST00000217188	-	SRMS	827	#FF0000FF	6695	1
chr20	63974112	63979642	ENST00000369886	-	SAMD10	261	#FF0000FF	5530	1
chr20	64073180	64079492	ENST00000395042	-	RGS19	766	#FF0000FF	6560	1
chr21	5011798	5017145	ENST00000624081	+	FP565260.4	188	#FF0000FF	5347	1
chr21	7788702	7793954	ENST00000624951	-	CU633980.2	139	#FF0000FF	5252	1
chr21	33485529	33491473	ENST00000617313	-	DNAJC28	457	#FF0000FF	5944	1
chr21	34418714	34423966	ENST00000450895	-	AP000322.1	140	#FF0000FF	5252	1
chr21	44455485	44462196	ENST00000291592	+	LRRC3	838	#FF0000FF	6711	1
chr21	46598961	46605208	ENST00000291700	-	S100B	627	#FF0000FF	6247	1
chr22	18605814	18611919	ENST00000619918	-	RIMBP3	542	#FF0000FF	6105	1
chr22	20111865	20117295	ENST00000252136	-	TRMT2A	221	#FF0000FF	5430	1
chr22	20314275	20320080	ENST00000248879	-	DGCR6L	391	#FF0000FF	5805	1
chr22	21383373	21389478	ENST00000620804	+	RIMBP3B	543	#FF0000FF	6105	1
chr22	21545677	21551461	ENST00000433039	-	RIMBP3C	378	#FF0000FF	5784	1
chr22	22513735	22520270	ENST00000302097	-	ZNF280A	756	#FF0000FF	6535	1
chr22	23966900	23972532	ENST00000215770	+	DDTL	306	#FF0000FF	5632	1
chr22	38078133	38083142	ENST00000320521	-	SLC16A8	5	#FF0000FF	5009	1
chr22	39097284	39104067	ENST00000442487	+	APOBEC3H	872	#FF0000FF	6783	1
chr22	41909553	41914667	ENST00000621082	-	SHISA8	68	#FF0000FF	5114	1
chr22	42074250	42079441	ENST00000321753	+	FAM109B	108	#FF0000FF	5191	1
chr22	42085524	42090779	ENST00000602404	-	NDUFA6	142	#FF0000FF	5255	1
chr22	44492571	44498298	ENST00000341255	-	RTL6	357	#FF0000FF	5727	1
chr22	46244012	46250679	ENST00000314567	-	CDPF1	810	#FF0000FF	6667	1
chr22	50245182	50251385	ENST00000216271	-	HDAC10	603	#FF0000FF	6203	1
chr22	50263712	50270393	ENST00000330651	-	MAPK11	823	#FF0000FF	6681	1
chr3	9837848	9844016	ENST00000383820	-	RPUSD3	581	#FF0000FF	6168	1
chr3	12539971	12545556	ENST00000564146	-	MKRN2OS	284	#FF0000FF	5585	1
chr3	27715948	27722498	ENST00000295743	-	EOMES	762	#FF0000FF	6550	1
chr3	39406688	39412542	ENST00000301821	+	RPSA	415	#FF0000FF	5854	1
chr3	94057921	94062987	ENST00000314636	-	DHFR2	36	#FF0000FF	5066	1
chr3	98306751	98312843	ENST00000394191	+	OR5H8	533	#FF0000FF	6092	1
chr3	101681091	101686782	ENST00000394077	-	RPL24	339	#FF0000FF	5691	1
chr3	120596308	120602500	ENST00000184266	+	NDUFB4	596	#FF0000FF	6192	1
chr3	129528639	129535169	ENST00000296271	+	RHO	753	#FF0000FF	6530	1
chr3	138947233	138953451	ENST00000383165	+	FOXL2NB	612	#FF0000FF	6218	1
chr3	149964903	149971109	ENST00000239940	-	PFN2	605	#FF0000FF	6206	1
chr3	152834692	152841439	ENST00000305097	+	P2RY1	856	#FF0000FF	6747	1
chr3	170864874	170870483	ENST00000295830	-	RPL22L1	296	#FF0000FF	5609	1
chr3	180983708	180989773	ENST00000382564	-	DNAJC19	523	#FF0000FF	6065	1
chr3	184032830	184039284	ENST00000382489	+	HTR3D	719	#FF0000FF	6454	1
chr3	184242333	184248971	ENST00000397676	-	ALG3	795	#FF0000FF	6638	1
chr3	184371934	184378144	ENST00000204615	-	THPO	607	#FF0000FF	6210	1
chr3	186783546	186789900	ENST00000323963	+	EIF4A2	676	#FF0000FF	6354	1
chr3	196706276	196712293	ENST00000409690	-	CEP19	495	#FF0000FF	6017	1
chr4	9170408	9176730	ENST00000512047	+	FAM90A26	661	#FF0000FF	6322	1
chr4	9444533	9450514	ENST00000334879	+	DEFB131A	477	#FF0000FF	5981	1
chr4	24795462	24800842	ENST00000382120	+	SOD3	203	#FF0000FF	5380	1
chr4	48483342	48489196	ENST00000273861	+	SLC10A4	416	#FF0000FF	5854	1
chr4	69955255	69961007	ENST00000353151	-	CSN2	363	#FF0000FF	5752	1
chr4	69995929	70002453	ENST00000246895	+	STATH	751	#FF0000FF	6524	1
chr4	70360760	70367158	ENST00000226460	+	SMR3A	691	#FF0000FF	6398	1
chr4	76001274	76007488	ENST00000264888	-	CXCL9	609	#FF0000FF	6214	1
chr4	83455964	83462298	ENST00000295491	+	MRPS18C	665	#FF0000FF	6334	1
chr4	84491986	84498450	ENST00000295886	-	NKX6-1	733	#FF0000FF	6464	1
chr4	110617422	110623103	ENST00000306732	-	PITX2	335	#FF0000FF	5681	1
chr4	119317249	119322390	ENST00000274024	-	FABP2	85	#FF0000FF	5141	1
chr4	121758932	121764294	ENST00000394396	-	TMEM155	392	#FF0000FF	5807.5	1
chr4	122451469	122456725	ENST00000226730	-	IL2	144	#FF0000FF	5256	1
chr4	134196332	134201748	ENST00000421491	-	PABPC4L	218	#FF0000FF	5416	1
chr4	151099572	151104652	ENST00000274065	+	RPS3A	46	#FF0000FF	5080	1
chr4	158666678	158672046	ENST00000379205	-	C4orf46	196	#FF0000FF	5368	1
chr4	173370942	173377532	ENST00000296504	+	SAP30	776	#FF0000FF	6590	1
chr4	183504993	183511096	ENST00000302327	+	ING2	540	#FF0000FF	6103	1
chr5	6371880	6378594	ENST00000255764	-	MED10	840	#FF0000FF	6714	1
chr5	44808924	44815522	ENST00000507110	+	MRPS30	782	#FF0000FF	6598	1
chr5	53480408	53487134	ENST00000256759	+	FST	844	#FF0000FF	6726	1
chr5	58453981	58460260	ENST00000274289	-	PLK2	642	#FF0000FF	6279	1
chr5	58491434	58497090	ENST00000396776	+	GAPT	323	#FF0000FF	5656	1
chr5	75025345	75030899	ENST00000322348	-	GCNT4	267	#FF0000FF	5554	1
chr5	82273357	82278577	ENST00000296674	-	RPS23	119	#FF0000FF	5220	1
chr5	119629558	119635821	ENST00000613773	+	FAM170A	635	#FF0000FF	6263	1
chr5	131159026	131165485	ENST00000304043	-	HINT1	725	#FF0000FF	6459	1
chr5	132861180	132866637	ENST00000378673	-	GDF9	232	#FF0000FF	5457	1
chr5	135027734	135034298	ENST00000265340	-	PITX1	768	#FF0000FF	6564	1
chr5	139390591	139395713	ENST00000434752	-	PROB1	72	#FF0000FF	5122	1
chr5	140558271	140564689	ENST00000357560	-	APBB3	700	#FF0000FF	6418	1
chr5	140639426	140645402	ENST00000394671	+	TMCO6	475	#FF0000FF	5976	1
chr5	140700333	140706676	ENST00000274712	+	ZMAT2	670	#FF0000FF	6343	1
chr5	141181398	141186399	ENST00000609684	+	PCDHB16	1	#FF0000FF	5001	1
chr5	141213918	141218979	ENST00000341948	+	PCDHB13	32	#FF0000FF	5061	1
chr5	148169732	148175398	ENST00000356972	+	SPINK14	329	#FF0000FF	5666	1
chr5	148238571	148243580	ENST00000638089	+	AC011346.1	6	#FF0000FF	5009	1
chr5	149374266	149379276	ENST00000261796	-	IL17B	8	#FF0000FF	5010	1
chr5	150296342	150302953	ENST00000328668	-	ARSI	785	#FF0000FF	6611	1
chr5	150443189	150449747	ENST00000401695	-	RPS14	765	#FF0000FF	6558	1
chr5	157137411	157143184	ENST00000286317	-	MED7	372	#FF0000FF	5773	1
chr5	171785865	171791136	ENST00000523047	+	SMIM23	155	#FF0000FF	5271	1
chr5	174724532	174730893	ENST00000239243	+	MSX2	682	#FF0000FF	6361	1
chr5	176383945	176388975	ENST00000614830	-	NOP16	18	#FF0000FF	5030	1
chr5	177307204	177312309	ENST00000439742	-	MXD3	64	#FF0000FF	5105	1
chr5	177503749	177509857	ENST00000357198	-	DOK3	546	#FF0000FF	6108	1
chr5	177511576	177517469	ENST00000507955	-	DDX41	432	#FF0000FF	5893	1
chr5	178204506	178211163	ENST00000358344	+	HNRNPAB	808	#FF0000FF	6657	1
chr5	181255146	181261118	ENST00000611618	-	TRIM52	471	#FF0000FF	5972	1
chr6	13615326	13621205	ENST00000451315	+	NOL7	428	#FF0000FF	5879	1
chr6	21592767	21598619	ENST00000244745	+	SOX4	414	#FF0000FF	5852	1
chr6	28124559	28130082	ENST00000340487	+	ZSCAN16	258	#FF0000FF	5523	1
chr6	29108058	29114770	ENST00000641151	+	OR2J3	839	#FF0000FF	6712	1
chr6	29585120	29590500	ENST00000641840	+	OR2H2	204	#FF0000FF	5380	1
chr6	30070265	30075887	ENST00000244360	-	RNF39	303	#FF0000FF	5622	1
chr6	30647072	30653210	ENST00000376473	+	C6orf136	573	#FF0000FF	6138	1
chr6	30720200	30725426	ENST00000327892	+	TUBB	122	#FF0000FF	5226	1
chr6	30908183	30914106	ENST00000259895	+	GTF2H4	449	#FF0000FF	5923	1
chr6	30983717	30989903	ENST00000376296	+	MUC21	594	#FF0000FF	6186	1
chr6	31158541	31164215	ENST00000376257	+	TCF19	333	#FF0000FF	5674	1
chr6	31164336	31170693	ENST00000259915	-	POU5F1	677	#FF0000FF	6357	1
chr6	31661228	31666283	ENST00000375906	-	GPANK1	29	#FF0000FF	5055	1
chr6	31809618	31815065	ENST00000375654	-	HSPA1L	229	#FF0000FF	5447	1
chr6	31834607	31839761	ENST00000375640	+	C6orf48	90	#FF0000FF	5154	1
chr6	32184740	32190186	ENST00000375050	-	PBX2	228	#FF0000FF	5446	1
chr6	32439841	32445046	ENST00000395388	+	HLA-DRA	115	#FF0000FF	5205	1
chr6	32637356	32643652	ENST00000343139	+	HLA-DQA1	648	#FF0000FF	6296	1
chr6	32741341	32747215	ENST00000374940	+	HLA-DQA2	425	#FF0000FF	5874	1
chr6	32854160	32859585	ENST00000374859	+	PSMB9	219	#FF0000FF	5425	1
chr6	33004177	33009612	ENST00000229829	-	HLA-DOA	224	#FF0000FF	5435	1
chr6	33410960	33416453	ENST00000374516	+	PHF1	244	#FF0000FF	5493	1
chr6	37170202	37175426	ENST00000373509	+	PIM1	121	#FF0000FF	5224	1
chr6	39316170	39322588	ENST00000437525	-	KCNK16	701	#FF0000FF	6418	1
chr6	41780761	41787372	ENST00000458694	+	PRICKLE4	655	#FF0000FF	6313	1
chr6	41781357	41787372	ENST00000359201	+	AL365205.1	656	#FF0000FF	6313	1
chr6	43054028	43059806	ENST00000388752	-	MRPL2	374	#FF0000FF	5778	1
chr6	43450351	43455590	ENST00000372488	-	DLK2	133	#FF0000FF	5239	1
chr6	43511826	43516990	ENST00000372422	-	YIPF3	93	#FF0000FF	5164	1
chr6	43635818	43640952	ENST00000372171	+	MAD2L1BP	77	#FF0000FF	5134	1
chr6	44000599	44005958	ENST00000336600	+	C6orf223	194	#FF0000FF	5359	1
chr6	50043574	50048651	ENST00000322246	-	DEFB112	44	#FF0000FF	5077	1
chr6	50093710	50099282	ENST00000415106	+	AL138826.1	279	#FF0000FF	5572	1
chr6	73515749	73521018	ENST00000316292	-	EEF1A1	152	#FF0000FF	5269	1
chr6	83193378	83198932	ENST00000369724	+	RWDD2A	268	#FF0000FF	5554	1
chr6	89632223	89638753	ENST00000523377	-	LYRM2	754	#FF0000FF	6530	1
chr6	133889137	133895553	ENST00000367882	+	TCF21	698	#FF0000FF	6416	1
chr6	134169251	134174896	ENST00000237305	-	SGK1	319	#FF0000FF	5645	1
chr6	138377904	138383075	ENST00000573100	+	SMIM28	98	#FF0000FF	5171	1
chr6	149916877	149923078	ENST00000367360	-	RAET1G	602	#FF0000FF	6201	1
chr6	150063149	150069095	ENST00000367339	-	ULBP3	459	#FF0000FF	5946	1
chr7	5879826	5886242	ENST00000416608	+	OCM	699	#FF0000FF	6416	1
chr7	22725883	22732002	ENST00000404625	+	IL6	556	#FF0000FF	6119	1
chr7	25120090	25125361	ENST00000305786	-	CYCS	156	#FF0000FF	5271	1
chr7	27194363	27200106	ENST00000222753	-	HOXA13	361	#FF0000FF	5743	1
chr7	27242699	27247825	ENST00000496902	+	EVX1	73	#FF0000FF	5126	1
chr7	32485331	32490418	ENST00000450169	-	LSM5	48	#FF0000FF	5087	1
chr7	39566375	39572881	ENST00000223273	+	YAE1D1	746	#FF0000FF	6506	1
chr7	42932199	42937857	ENST00000223324	+	MRPL32	324	#FF0000FF	5658	1
chr7	44796679	44803117	ENST00000468812	+	PPIA	713	#FF0000FF	6438	1
chr7	45888356	45893668	ENST00000275525	+	IGFBP1	181	#FF0000FF	5312	1
chr7	50444127	50450324	ENST00000356889	-	FIGNL1	599	#FF0000FF	6197	1
chr7	56101568	56106576	ENST00000395422	-	CHCHD2	4	#FF0000FF	5008	1
chr7	73303229	73308867	ENST00000438747	-	NSUN5	311	#FF0000FF	5638	1
chr7	93885396	93890991	ENST00000222543	-	TFPI2	288	#FF0000FF	5595	1
chr7	97005547	97011039	ENST00000518156	+	DLX6	243	#FF0000FF	5492	1
chr7	97984683	97990196	ENST00000257627	-	OCM2	254	#FF0000FF	5513	1
chr7	99546307	99552134	ENST00000449309	-	FAM200A	401	#FF0000FF	5827	1
chr7	99923268	99929620	ENST00000312891	-	GJC3	674	#FF0000FF	6352	1
chr7	100101556	100107179	ENST00000359593	+	AP4M1	304	#FF0000FF	5623	1
chr7	100119612	100125511	ENST00000262932	+	CNPY4	440	#FF0000FF	5899	1
chr7	100148906	100154203	ENST00000341942	+	LAMTOR4	174	#FF0000FF	5297	1
chr7	100602176	100608175	ENST00000223061	+	PCOLCE	485	#FF0000FF	5999	1
chr7	100673530	100679174	ENST00000303210	+	GNB2	317	#FF0000FF	5644	1
chr7	100867137	100873454	ENST00000200457	+	TRIP6	658	#FF0000FF	6317	1
chr7	100889993	100895888	ENST00000241069	-	ACHE	496	#FF0000FF	6017	1
chr7	101195006	101201021	ENST00000223114	-	MOGAT3	492	#FF0000FF	6015	1
chr7	101217667	101224190	ENST00000305105	+	ZNHIT1	750	#FF0000FF	6523	1
chr7	101232091	101237946	ENST00000308344	-	CLDN15	647	#FF0000FF	6292	1
chr7	101239611	101245085	ENST00000223136	-	FIS1	236	#FF0000FF	5474	1
chr7	102473117	102478907	ENST00000292614	-	POLR2J	382	#FF0000FF	5790	1
chr7	108569567	108574850	ENST00000249356	+	DNAJB9	164	#FF0000FF	5283	1
chr7	141836285	141841421	ENST00000350549	-	PRSS37	79	#FF0000FF	5136	1
chr7	142252142	142258058	ENST00000547058	-	PRSS58	446	#FF0000FF	5916	1
chr7	143263442	143269129	ENST00000358406	+	GSTK1	337	#FF0000FF	5687	1
chr7	144069810	144075870	ENST00000641663	+	OR2A25	521	#FF0000FF	6060	1
chr7	150405145	150410249	ENST00000498682	+	AC073111.5	62	#FF0000FF	5104	1
chr7	150514829	150521073	ENST00000313543	+	GIMAP7	625	#FF0000FF	6244	1
chr7	150567276	150573955	ENST00000255945	+	GIMAP4	820	#FF0000FF	6679	1
chr7	151232498	151238827	ENST00000035307	+	CHPF2	662	#FF0000FF	6329	1
chr7	155458128	155464831	ENST00000297375	+	EN2	834	#FF0000FF	6703	1
chr7	157004852	157010651	ENST00000252971	-	MNX1	388	#FF0000FF	5799	1
chr8	22042425	22048809	ENST00000359441	+	FGF17	690	#FF0000FF	6384	1
chr8	22245103	22251167	ENST00000306433	+	POLR3D	522	#FF0000FF	6064	1
chr8	22687658	22693302	ENST00000317216	-	EGR3	318	#FF0000FF	5644	1
chr8	24913011	24919093	ENST00000221166	+	NEFM	526	#FF0000FF	6082	1
chr8	24950954	24957110	ENST00000610854	-	NEFL	578	#FF0000FF	6156	1
chr8	37843267	37849904	ENST00000220659	-	BRF2	793	#FF0000FF	6637	1
chr8	37934280	37940129	ENST00000307599	-	GOT1L1	412	#FF0000FF	5849	1
chr8	38263129	38269220	ENST00000424479	-	PLPP5	531	#FF0000FF	6091	1
chr8	42836673	42843325	ENST00000254250	-	THAP1	806	#FF0000FF	6652	1
chr8	56440953	56446030	ENST00000314922	-	PENK	45	#FF0000FF	5077	1
chr8	73976208	73982783	ENST00000312184	+	TMEM70	771	#FF0000FF	6575	1
chr8	81524980	81531378	ENST00000360464	-	FABP12	692	#FF0000FF	6398	1
chr8	85214075	85220374	ENST00000619594	-	C8orf59	650	#FF0000FF	6299	1
chr8	98427021	98432848	ENST00000287042	+	KCNS2	402	#FF0000FF	5827	1
chr8	116938198	116944487	ENST00000378279	+	AARD	645	#FF0000FF	6289	1
chr8	124973297	124979389	ENST00000319286	+	ZNF572	534	#FF0000FF	6092	1
chr8	126552441	126558393	ENST00000304916	-	FAM84B	464	#FF0000FF	5952	1
chr8	127414289	127420069	ENST00000465342	+	POU5F1B	375	#FF0000FF	5780	1
chr8	140511297	140517137	ENST00000220913	+	CHRAC1	407	#FF0000FF	5840	1
chr8	142700110	142705127	ENST00000292430	+	LY6K	11	#FF0000FF	5017	1
chr8	142873253	142879846	ENST00000292427	-	CYP11B1	780	#FF0000FF	6593	1
chr8	143291388	143298061	ENST00000330143	+	ZNF696	813	#FF0000FF	6673	1
chr8	143566186	143572971	ENST00000398882	-	MROH6	875	#FF0000FF	6785	1
chr8	143597834	143603224	ENST00000504548	+	TIGD5	206	#FF0000FF	5390	1
chr8	143603912	143609614	ENST00000220966	-	PYCR3	343	#FF0000FF	5702	1
chr8	143649659	143656418	ENST00000501748	+	ZNF623	863	#FF0000FF	6759	1
chr8	143716258	143722458	ENST00000338033	+	MAPK15	601	#FF0000FF	6200	1
chr8	144098636	144104190	ENST00000398712	-	SHARPIN	269	#FF0000FF	5554	1
chr8	144330564	144336281	ENST00000569446	-	SCRT1	352	#FF0000FF	5717	1
chr8	144511290	144517826	ENST00000617875	-	RECQL4	757	#FF0000FF	6536	1
chr9	5299867	5304969	ENST00000381627	-	RLN2	61	#FF0000FF	5102	1
chr9	21329670	21335380	ENST00000359039	-	KLHL9	348	#FF0000FF	5710	1
chr9	32629453	32635669	ENST00000242310	-	TAF1L	610	#FF0000FF	6216	1
chr9	33441153	33447611	ENST00000297991	-	AQP3	724	#FF0000FF	6458	1
chr9	34621378	34628107	ENST00000378909	-	ARID3C	847	#FF0000FF	6729	1
chr9	34723054	34729467	ENST00000378788	-	FAM205A	696	#FF0000FF	6413	1
chr9	34889363	34895722	ENST00000603640	-	FAM205C	680	#FF0000FF	6359	1
chr9	35073837	35080016	ENST00000378643	-	FANCG	589	#FF0000FF	6179	1
chr9	35659343	35665287	ENST00000378387	-	ARHGEF39	458	#FF0000FF	5944	1
chr9	38392663	38398661	ENST00000377698	+	ALDH1B1	484	#FF0000FF	5998	1
chr9	39355668	39361959	ENST00000377647	+	SPATA31A1	646	#FF0000FF	6291	1
chr9	42183658	42189882	ENST00000332857	+	SPATA31A6	616	#FF0000FF	6224	1
chr9	60914373	60920650	ENST00000437823	+	SPATA31A5	640	#FF0000FF	6277	1
chr9	61190002	61196280	ENST00000619167	+	SPATA31A7	641	#FF0000FF	6278	1
chr9	66986303	66992583	ENST00000428649	-	SPATA31A3	643	#FF0000FF	6280	1
chr9	74946580	74952886	ENST00000376854	-	C9orf40	652	#FF0000FF	6306	1
chr9	81928513	81934948	ENST00000419782	+	SPATA31D4	708	#FF0000FF	6435	1
chr9	81943585	81950038	ENST00000445385	+	SPATA31D3	717	#FF0000FF	6453	1
chr9	81988771	81995256	ENST00000344803	+	SPATA31D1	740	#FF0000FF	6485	1
chr9	87725518	87731392	ENST00000343150	+	CTSL	426	#FF0000FF	5874	1
chr9	87882825	87888899	ENST00000325643	+	SPATA31E1	525	#FF0000FF	6074	1
chr9	89311197	89316703	ENST00000314355	+	CKS2	249	#FF0000FF	5506	1
chr9	108934180	108940968	ENST00000322940	+	FAM206A	876	#FF0000FF	6788	1
chr9	122908055	122913330	ENST00000373659	-	ZBTB6	161	#FF0000FF	5275	1
chr9	125234852	125241330	ENST00000324460	-	HSPA5	737	#FF0000FF	6478	1
chr9	128061232	128067321	ENST00000373078	-	NAIF1	530	#FF0000FF	6089	1
chr9	129636891	129642165	ENST00000277458	-	ASB6	158	#FF0000FF	5274	1
chr9	134880811	134887520	ENST00000291744	+	FCN2	837	#FF0000FF	6709	1
chr9	135521437	135526532	ENST00000263598	+	LCN1	54	#FF0000FF	5095	1
chr9	135561757	135566955	ENST00000479141	+	PAEP	112	#FF0000FF	5198	1
chr9	135693406	135699528	ENST00000298466	-	SOHLH1	558	#FF0000FF	6122	1
chr9	137039469	137046203	ENST00000371601	-	NPDC1	850	#FF0000FF	6734	1
chr9	137048097	137054045	ENST00000355097	-	ENTPD2	460	#FF0000FF	5948	1
chr9	137230756	137236554	ENST00000538474	+	SLC34A3	386	#FF0000FF	5798	1
chrX	30304205	30309598	ENST00000378970	-	NR0B1	208	#FF0000FF	5393	1
chrX	35798341	35803735	ENST00000399987	+	MAGEB16	209	#FF0000FF	5394	1
chrX	38801431	38806528	ENST00000457894	+	MID1IP1	57	#FF0000FF	5097	1
chrX	47624213	47629965	ENST00000396992	-	CFP	448	#FF0000FF	5922	1
chrX	48004335	48009645	ENST00000304355	+	SPACA5	180	#FF0000FF	5310	1
chrX	48897911	48903142	ENST00000376563	+	PQBP1	125	#FF0000FF	5231	1
chrX	48913181	48919024	ENST00000376509	-	PIM2	409	#FF0000FF	5843	1
chrX	50910783	50916607	ENST00000252677	+	BMP15	399	#FF0000FF	5824	1
chrX	51332230	51337525	ENST00000376006	+	NUDT10	172	#FF0000FF	5295	1
chrX	51490010	51496596	ENST00000375992	-	NUDT11	775	#FF0000FF	6586	1
chrX	52369029	52375680	ENST00000286049	+	XAGE2	803	#FF0000FF	6651	1
chrX	52495675	52500812	ENST00000375602	+	XAGE1A	80	#FF0000FF	5137	1
chrX	52512076	52517213	ENST00000375616	-	XAGE1B	81	#FF0000FF	5137	1
chrX	52812203	52818298	ENST00000351072	+	XAGE5	535	#FF0000FF	6095	1
chrX	53082366	53088540	ENST00000375442	+	TSPYL2	585	#FF0000FF	6174	1
chrX	54440400	54445487	ENST00000375151	+	TSR2	49	#FF0000FF	5087	1
chrX	55258411	55264846	ENST00000374951	-	PAGE3	709	#FF0000FF	6435	1
chrX	57591651	57597545	ENST00000374888	+	ZXDB	435	#FF0000FF	5894	1
chrX	64224195	64230631	ENST00000362002	-	ASB12	710	#FF0000FF	6436	1
chrX	70234654	70240627	ENST00000374521	+	AWAT1	473	#FF0000FF	5973	1
chrX	70925581	70931096	ENST00000374299	-	SLC7A3	257	#FF0000FF	5515	1
chrX	72272041	72277300	ENST00000316084	-	RPS4X	147	#FF0000FF	5259	1
chrX	76172935	76178204	ENST00000373358	+	PBDC1	153	#FF0000FF	5269	1
chrX	119786505	119791643	ENST00000361575	-	RPL39	82	#FF0000FF	5138	1
chrX	119871486	119876662	ENST00000371437	+	NDUFA1	102	#FF0000FF	5176	1
chrX	125320119	125325214	ENST00000632600	+	TEX13C	55	#FF0000FF	5095	1
chrX	135421942	135428074	ENST00000417443	+	SMIM10L2A	567	#FF0000FF	6132	1
chrX	136487886	136493780	ENST00000370648	+	BRS3	436	#FF0000FF	5894	1
chrX	137566141	137571585	ENST00000287538	+	ZIC3	227	#FF0000FF	5444	1
chrX	141903893	141909388	ENST00000285879	+	MAGEC1	245	#FF0000FF	5495	1
chrX	149540629	149547309	ENST00000450602	+	CXorf40A	822	#FF0000FF	6680	1
chrX	149581652	149587452	ENST00000595065	-	MAGEA9B	390	#FF0000FF	5800	1
chrX	149712077	149717248	ENST00000355220	+	MAGEA11	99	#FF0000FF	5171	1
chrX	149781929	149787737	ENST00000243314	+	MAGEA9	393	#FF0000FF	5808	1
chrX	149932196	149938811	ENST00000370406	-	CXorf40B	788	#FF0000FF	6615	1
chrX	151695257	151701591	ENST00000538575	+	PRRG3	666	#FF0000FF	6334	1
chrX	152133309	152138553	ENST00000370323	-	MAGEA10	135	#FF0000FF	5244	1
chrX	152727483	152733735	ENST00000370287	-	CSAG1	630	#FF0000FF	6252	1
chrX	153929241	153935223	ENST00000464845	-	NAA10	478	#FF0000FF	5982	1
chrX	154436919	154443467	ENST00000447750	+	GDI1	761	#FF0000FF	6548	1
chrX	154444125	154450654	ENST00000393600	+	FAM50A	752	#FF0000FF	6529	1
chrX	155258240	155264589	ENST00000369454	-	RAB39B	672	#FF0000FF	6349	1
chr1	84498324	84506565	ENST00000370645	-	GNG5	1525	#FF5500FF	8241	2
chr1	85251967	85259642	ENST00000471115	-	C1orf52	1269	#FF5500FF	7675	2
chr1	172659017	172666874	ENST00000367721	+	FASLG	1353	#FF5500FF	7857	2
chr1	182054569	182061712	ENST00000339948	-	ZNF648	1029	#FF5500FF	7143	2
chr12	95858927	95867053	ENST00000266735	+	SNRPF	1474	#FF5500FF	8126	2
chr12	103950206	103957264	ENST00000378090	-	C12orf73	989	#FF5500FF	7058	2
chr12	108589845	108598124	ENST00000392806	-	TMEM119	1543	#FF5500FF	8279	2
chr15	64155811	64163205	ENST00000300026	-	PPIB	1143	#FF5500FF	7394	2
chr15	65045369	65053396	ENST00000334287	+	SLC51B	1424	#FF5500FF	8027	2
chr15	66490134	66497750	ENST00000563480	-	SNAPC5	1235	#FF5500FF	7616	2
chr15	66498014	66504883	ENST00000307961	-	RPL4	908	#FF5500FF	6869	2
chr16	85799683	85807002	ENST00000253452	+	COX4I1	1106	#FF5500FF	7319	2
chr16	88643282	88651152	ENST00000261623	-	CYBA	1359	#FF5500FF	7870	2
chr18	54591158	54599493	ENST00000321600	+	DYNAP	1558	#FF5500FF	8335	2
chr18	63637258	63644298	ENST00000341074	-	SERPINB4	981	#FF5500FF	7040	2
chr2	68459418	68467258	ENST00000377957	-	FBXO48	1345	#FF5500FF	7840	2
chr2	68945231	68952970	ENST00000328895	-	GKN2	1299	#FF5500FF	7739	2
chr2	73729829	73737386	ENST00000272424	-	TPRKB	1210	#FF5500FF	7557	2
chr2	74518130	74526191	ENST00000393951	-	DQX1	1483	#FF5500FF	8133.5	2
chr2	156324431	156332716	ENST00000339562	-	NR4A2	1544	#FF5500FF	8285	2
chr2	157318624	157325934	ENST00000410096	-	ERMN	1103	#FF5500FF	7310	2
chr2	168901239	168908133	ENST00000375363	+	G6PC2	917	#FF5500FF	6894	2
chr2	175176257	175184607	ENST00000284727	-	ATP5G3	1566	#FF5500FF	8350	2
chr2	177212562	177220085	ENST00000392524	+	HNRNPA3	1200	#FF5500FF	7523	2
chr2	206642417	206649449	ENST00000543490	+	FAM237A	975	#FF5500FF	7032	2
chr2	207762585	207769563	ENST00000295417	-	FZD5	950	#FF5500FF	6978	2
chr22	26621963	26630672	ENST00000354760	+	CRYBA4	1720	#FF5500FF	8709	2
chr22	29259851	29267978	ENST00000216085	-	RHBDD3	1478	#FF5500FF	8127	2
chr22	30378816	30387388	ENST00000382363	-	RNF215	1656	#FF5500FF	8572	2
chr22	37180166	37188286	ENST00000397110	-	C1QTNF6	1472	#FF5500FF	8121.5	2
chr3	44729595	44737083	ENST00000396048	+	ZNF501	1182	#FF5500FF	7488	2
chr3	48293263	48301358	ENST00000421967	-	NME6	1459	#FF5500FF	8095	2
chr3	48432169	48440065	ENST00000395694	-	CCDC51	1369	#FF5500FF	7896	2
chr3	49805206	49813946	ENST00000333486	-	UBA7	1731	#FF5500FF	8740	2
chr3	51894875	51903335	ENST00000310914	-	IQCF1	1611	#FF5500FF	8460	2
chr3	51933429	51941941	ENST00000232888	-	RRP9	1633	#FF5500FF	8512	2
chr3	51983277	51989202	ENST00000636358	+	ACY1	1642	#FF5500FF	8539.5	2
chr3	52048918	52056550	ENST00000495880	-	DUSP7	1246	#FF5500FF	7632	2
chr3	52221079	52226163	ENST00000360658	-	TLR9	1225	#FF5500FF	7597	2
chr3	52221080	52231190	ENST00000494383	-	AC097637.1	1226	#FF5500FF	7597	2
chr3	52685919	52694492	ENST00000418458	+	GNL3	1657	#FF5500FF	8573	2
chr3	53884409	53891988	ENST00000495461	-	SELENOK	1219	#FF5500FF	7579	2
chr3	125929274	125937039	ENST00000340333	-	ALG1L	1311	#FF5500FF	7765	2
chr3	127573068	127580437	ENST00000450633	-	TPRA1	1134	#FF5500FF	7369	2
chr3	127672939	127680917	ENST00000232744	+	ABTB1	1400	#FF5500FF	7978	2
chr7	127593634	127602144	ENST00000265825	+	FSCN3	1632	#FF5500FF	8510	2
chr7	130380370	130388088	ENST00000011292	+	CPA1	1285	#FF5500FF	7718	2
chrX	100628669	100636806	ENST00000373020	-	TSPAN6	1486	#FF5500FF	8137	2
chrX	101488043	101495811	ENST00000423738	+	ARMCX4	1314	#FF5500FF	7768	2
chrX	102651365	102659080	ENST00000415986	+	GPRASP1	1282	#FF5500FF	7716	2
chrX	108084206	108091618	ENST00000217958	-	PSMD10	1153	#FF5500FF	7412	2
chr1	11654856	11663327	ENST00000376770	+	FBXO44	1616	#FF5500FF	8471	2
chr1	11919590	11926423	ENST00000376572	-	KIAA2013	889	#FF5500FF	6833	2
chr1	12824604	12831410	ENST00000619922	-	PRAMEF11	880	#FF5500FF	6806	2
chr1	12879223	12886201	ENST00000235349	-	PRAMEF4	951	#FF5500FF	6978	2
chr1	12938471	12945416	ENST00000415464	-	PRAMEF6	1425	#FF5500FF	8027	2
chr1	13049475	13056491	ENST00000436041	-	PRAMEF27	969	#FF5500FF	7016	2
chr1	13148904	13155961	ENST00000624207	-	PRAMEF26	986	#FF5500FF	7057	2
chr1	13172454	13179464	ENST00000415919	+	PRAMEF9	966	#FF5500FF	7010	2
chr1	13315580	13322598	ENST00000376152	+	PRAMEF15	970	#FF5500FF	7018	2
chr1	15438438	15446654	ENST00000375949	+	CTRC	1515	#FF5500FF	8216	2
chr1	19251538	19260128	ENST00000330263	+	MRTO4	1666	#FF5500FF	8590	2
chr1	19267102	19274194	ENST00000429712	-	AKR7L	1003	#FF5500FF	7092	2
chr1	19303964	19312146	ENST00000235835	-	AKR7A2	1499	#FF5500FF	8182	2
chr1	20111938	20119557	ENST00000375105	-	PLA2G2D	1238	#FF5500FF	7619	2
chr1	20499447	20508161	ENST00000264198	-	MUL1	1722	#FF5500FF	8714	2
chr1	22653188	22661536	ENST00000314933	+	C1QB	1565	#FF5500FF	8348	2
chr1	26038021	26046133	ENST00000374276	-	SLC30A2	1468	#FF5500FF	8112	2
chr1	26993706	27000898	ENST00000522111	+	TRNP1	1055	#FF5500FF	7192	2
chr1	27005019	27012836	ENST00000289166	-	FAM46B	1332	#FF5500FF	7817	2
chr1	27959461	27968096	ENST00000373884	+	XKR8	1687	#FF5500FF	8635	2
chr1	28329037	28335967	ENST00000373842	+	MED18	933	#FF5500FF	6930	2
chr1	31365624	31373076	ENST00000373713	-	FABP3	1167	#FF5500FF	7452	2
chr1	32209093	32216196	ENST00000409358	+	DCDC2B	1007	#FF5500FF	7103	2
chr1	32864448	32872480	ENST00000496770	-	FNDC5	1428	#FF5500FF	8032	2
chr1	32886434	32894646	ENST00000373467	+	HPCA	1512	#FF5500FF	8212	2
chr1	34852668	34859816	ENST00000521580	-	SMIM12	1030	#FF5500FF	7148	2
chr1	36455717	36464437	ENST00000373116	-	MRPS15	1726	#FF5500FF	8720	2
chr1	37793801	37801133	ENST00000373045	+	MANEAL	1115	#FF5500FF	7332	2
chr1	37996769	38005505	ENST00000373016	-	FHL3	1729	#FF5500FF	8736	2
chr1	39026317	39034636	ENST00000372967	+	NDUFS5	1555	#FF5500FF	8319	2
chr1	40508740	40516036	ENST00000358527	+	EXO5	1098	#FF5500FF	7296	2
chr1	42733092	42740254	ENST00000296387	-	CLDN19	1039	#FF5500FF	7162	2
chr1	43147951	43156396	ENST00000335282	+	FAM183A	1605	#FF5500FF	8445	2
chr1	43164183	43172260	ENST00000236051	-	EBNA1BP2	1450	#FF5500FF	8077	2
chr1	44213454	44220681	ENST00000361745	+	DMAP1	1066	#FF5500FF	7227	2
chr1	45687213	45694443	ENST00000372025	+	TMEM69	1070	#FF5500FF	7230	2
chr1	46506996	46514226	ENST00000360032	+	DMBX1	1071	#FF5500FF	7230	2
chr1	53459398	53467488	ENST00000371445	+	DMRTB1	1457	#FF5500FF	8090	2
chr1	54756897	54764514	ENST00000371279	-	PARS2	1236	#FF5500FF	7617	2
chr1	103750405	103758690	ENST00000370079	+	AMY1C	1545	#FF5500FF	8285	2
chr1	109089802	109096934	ENST00000338272	+	TMEM167B	1020	#FF5500FF	7132	2
chr1	109105950	109113857	ENST00000369949	-	C1orf194	1373	#FF5500FF	7907	2
chr1	109668065	109675286	ENST00000241337	+	GSTM2	1064	#FF5500FF	7221	2
chr1	110338505	110346677	ENST00000369784	+	RBM15	1496	#FF5500FF	8172	2
chr1	112701105	112707403	ENST00000339083	-	RHOC	1193	#FF5500FF	7503	2
chr1	112702647	112711355	ENST00000606505	-	AL603832.3	1194	#FF5500FF	7503	2
chr1	113880702	113887547	ENST00000393316	-	BCL2L15	899	#FF5500FF	6845	2
chr1	114772774	114780677	ENST00000060969	-	SIKE1	1372	#FF5500FF	7903	2
chr1	119414930	119423035	ENST00000543831	+	HSD3B2	1462	#FF5500FF	8105	2
chr1	119507202	119515054	ENST00000369413	+	HSD3B1	1350	#FF5500FF	7852	2
chr1	121087344	121095642	ENST00000623603	+	FCGR1B	1547	#FF5500FF	8298	2
chr1	145911349	145918837	ENST00000369306	-	PEX11B	1183	#FF5500FF	7488	2
chr1	149928651	149936867	ENST00000439741	-	MTMR11	1516	#FF5500FF	8216	2
chr1	150257158	150265078	ENST00000369111	+	CA14	1377	#FF5500FF	7920	2
chr1	150621250	150629596	ENST00000369014	-	ENSA	1562	#FF5500FF	8346	2
chr1	151364301	151372733	ENST00000368868	-	SELENBP1	1599	#FF5500FF	8432	2
chr1	151721536	151729600	ENST00000479191	+	RIIAD1	1446	#FF5500FF	8064	2
chr1	152106316	152114080	ENST00000368804	-	TCHH	1608	#FF5500FF	8451	2
chr1	154199371	154206333	ENST00000368525	-	C1orf189	942	#FF5500FF	6962	2
chr1	155127459	155134857	ENST00000368407	+	EFNA1	1144	#FF5500FF	7398	2
chr1	155234451	155241234	ENST00000368373	-	GBA	1629	#FF5500FF	8501	2
chr1	155247216	155255387	ENST00000361361	-	FAM189B	1495	#FF5500FF	8171	2
chr1	156579726	156586770	ENST00000368236	+	TTC24	983	#FF5500FF	7044	2
chr1	156594486	156601483	ENST00000368232	-	GPATCH4	961	#FF5500FF	6997	2
chr1	156668762	156677397	ENST00000368223	-	NES	1688	#FF5500FF	8635	2
chr1	156728474	156736949	ENST00000368216	+	RRNAD1	1619	#FF5500FF	8475	2
chr1	157092043	157099808	ENST00000454449	-	ETV3L	1312	#FF5500FF	7765	2
chr1	158418209	158426237	ENST00000641042	-	OR10K2	1426	#FF5500FF	8028	2
chr1	158461573	158468979	ENST00000641432	+	OR10K1	1149	#FF5500FF	7406	2
chr1	158605267	158612514	ENST00000641002	+	OR10Z1	1075	#FF5500FF	7247	2
chr1	158764235	158772195	ENST00000641846	-	OR6N1	1394	#FF5500FF	7960	2
chr1	158774221	158781204	ENST00000641131	-	OR6N2	954	#FF5500FF	6983	2
chr1	159918106	159925732	ENST00000368097	-	TAGLN2	1244	#FF5500FF	7626	2
chr1	160091339	160098689	ENST00000314485	-	IGSF8	1121	#FF5500FF	7350	2
chr1	160876538	160885170	ENST00000326245	-	ITLN1	1685	#FF5500FF	8632	2
chr1	161229665	161238302	ENST00000367983	-	NR1I3	1689	#FF5500FF	8637	2
chr1	161543011	161549844	ENST00000638849	-	FCGR3A	890	#FF5500FF	6833	2
chr1	161623195	161631963	ENST00000367964	-	FCGR3B	1746	#FF5500FF	8768	2
chr1	161706971	161714348	ENST00000236938	+	FCRLA	1135	#FF5500FF	7377	2
chr1	161749769	161757162	ENST00000367943	+	DUSP12	1140	#FF5500FF	7393	2
chr1	163069144	163076802	ENST00000367909	+	RGS4	1261	#FF5500FF	7658	2
chr1	186671790	186680427	ENST00000367468	-	PTGS2	1690	#FF5500FF	8637	2
chr1	202007944	202016009	ENST00000359651	+	ELF3	1447	#FF5500FF	8065	2
chr1	203167810	203175813	ENST00000255416	-	MYBPH	1413	#FF5500FF	8003	2
chr1	203178930	203186749	ENST00000255409	-	CHI3L1	1333	#FF5500FF	7819	2
chr1	204403386	204411791	ENST00000367188	-	PPP1R15B	1589	#FF5500FF	8405	2
chr1	205767985	205775446	ENST00000367139	-	RAB29	1173	#FF5500FF	7461	2
chr1	206109691	206117355	ENST00000367126	-	AVPR1B	1264	#FF5500FF	7664	2
chr1	207043848	207051077	ENST00000315927	-	YOD1	1067	#FF5500FF	7229	2
chr1	211571567	211578742	ENST00000367001	-	SLC30A1	1047	#FF5500FF	7175	2
chr1	228407939	228416029	ENST00000366697	-	TRIM17	1458	#FF5500FF	8090	2
chr1	228487060	228495766	ENST00000305943	+	RNF187	1719	#FF5500FF	8706	2
chr1	247711435	247716646	ENST00000641444	-	OR6F1	1170	#FF5500FF	7458	2
chr1	248269916	248277976	ENST00000641220	-	OR2T33	1444	#FF5500FF	8060	2
chr1	248436358	248444316	ENST00000641557	+	OR2T7	1393	#FF5500FF	7958	2
chr1	248590486	248597700	ENST00000642090	-	OR2T10	1062	#FF5500FF	7214	2
chr10	15097179	15104251	ENST00000378203	+	RPP38	996	#FF5500FF	7073.5	2
chr10	16513742	16522005	ENST00000298943	-	C1QL3	1534	#FF5500FF	8263	2
chr10	44377132	44385092	ENST00000343575	-	CXCL12	1395	#FF5500FF	7960	2
chr10	70137980	70146586	ENST00000287078	-	TYSND1	1674	#FF5500FF	8606	2
chr10	78033864	78040697	ENST00000372360	+	RPS24	891	#FF5500FF	6833	2
chr10	79347477	79355337	ENST00000225174	+	PPIF	1356	#FF5500FF	7860	2
chr10	89378055	89385205	ENST00000371809	+	IFIT1B	1034	#FF5500FF	7150	2
chr10	93061263	93068697	ENST00000285949	+	CYP26C1	1161	#FF5500FF	7434	2
chr10	97426159	97433441	ENST00000334828	+	PGAM1	1089	#FF5500FF	7282	2
chr10	101130504	101137789	ENST00000370196	+	TLX1	1091	#FF5500FF	7285	2
chr10	102107559	102114946	ENST00000361198	-	LDB1	1138	#FF5500FF	7387	2
chr10	102394596	102402524	ENST00000369966	+	NFKB2	1381	#FF5500FF	7928	2
chr10	102830530	102837533	ENST00000369887	-	CYP17A1	964	#FF5500FF	7003	2
chr10	103389040	103396023	ENST00000369825	-	USMG5	955	#FF5500FF	6983	2
chr10	117542443	117549546	ENST00000553456	+	EMX2	1008	#FF5500FF	7103	2
chr11	5776164	5783355	ENST00000641181	-	OR52N5	1053	#FF5500FF	7191	2
chr11	5999444	6006946	ENST00000641156	-	OR56A4	1192	#FF5500FF	7502	2
chr11	6595074	6603620	ENST00000254605	-	RRP8	1645	#FF5500FF	8546	2
chr11	6603730	6610870	ENST00000299421	+	ILK	1027	#FF5500FF	7140	2
chr11	6783019	6791558	ENST00000641258	+	OR2AG1	1640	#FF5500FF	8539	2
chr11	6791735	6799689	ENST00000641196	-	OR6A2	1392	#FF5500FF	7954	2
chr11	7665099	7673501	ENST00000299498	-	CYB5R2	1587	#FF5500FF	8402	2
chr11	8682410	8689872	ENST00000314138	+	RPL27A	1175	#FF5500FF	7462	2
chr11	15073561	15078632	ENST00000324229	+	CALCB	932	#FF5500FF	6926	2
chr11	30009740	30017023	ENST00000328224	-	KCNA4	1090	#FF5500FF	7283	2
chr11	45804405	45813015	ENST00000314134	+	SLC35C1	1677	#FF5500FF	8610	2
chr11	45910173	45918055	ENST00000378750	-	PEX16	1363	#FF5500FF	7882	2
chr11	45921644	45929096	ENST00000531526	+	LARGE2	1168	#FF5500FF	7452	2
chr11	47408630	47416496	ENST00000354884	+	SLC39A13	1357	#FF5500FF	7866	2
chr11	47418768	47426437	ENST00000298852	-	PSMC3	1271	#FF5500FF	7687	2
chr11	55883296	55891810	ENST00000449290	+	TRIM51	1634	#FF5500FF	8514	2
chr11	56354290	56361511	ENST00000533152	+	OR8J1	1065	#FF5500FF	7221	2
chr11	56741222	56748696	ENST00000641581	-	OR9G4	1180	#FF5500FF	7474.5	2
chr11	57542640	57550274	ENST00000527972	+	SMTNL1	1247	#FF5500FF	7634	2
chr11	57703713	57712323	ENST00000431606	-	MED19	1678	#FF5500FF	8610	2
chr11	58421263	58428121	ENST00000641342	-	OR5B2	904	#FF5500FF	6858	2
chr11	59086306	59094786	ENST00000527482	+	GLYATL1P3	1622	#FF5500FF	8480	2
chr11	60040274	60048044	ENST00000278855	+	OOSP2	1315	#FF5500FF	7770	2
chr11	60088663	60095971	ENST00000278888	+	MS4A2	1102	#FF5500FF	7308	2
chr11	60867561	60875693	ENST00000278853	+	ZP1	1481	#FF5500FF	8132	2
chr11	61362000	61369509	ENST00000278826	+	TMEM138	1197	#FF5500FF	7509	2
chr11	61391686	61398851	ENST00000515837	+	TMEM216	1041	#FF5500FF	7165	2
chr11	62593213	62601840	ENST00000278823	-	MTA2	1683	#FF5500FF	8627	2
chr11	62615295	62622175	ENST00000265471	-	B3GAT3	911	#FF5500FF	6880	2
chr11	62832911	62839661	ENST00000278856	-	WDR74	1245	#FF5500FF	7631	2
chr11	62976596	62984983	ENST00000360421	-	SLC22A6	1583	#FF5500FF	8387	2
chr11	64291408	64300006	ENST00000422670	+	KCNK4	1673	#FF5500FF	8598	2
chr11	64803515	64810608	ENST00000377326	-	MEN1	1046	#FF5500FF	7173.33	2
chr11	65127278	65134532	ENST00000294256	-	SYVN1	1076	#FF5500FF	7254	2
chr11	65314817	65322429	ENST00000279249	+	CDC42EP2	1233	#FF5500FF	7612	2
chr11	65375191	65382007	ENST00000527174	-	SLC25A45	1031	#FF5500FF	7148	2
chr11	65712033	65719602	ENST00000341318	+	KAT5	1214	#FF5500FF	7569	2
chr11	65892219	65900526	ENST00000312562	-	FOSL1	1549	#FF5500FF	8307	2
chr11	66041951	66049180	ENST00000312006	-	GAL3ST3	1068	#FF5500FF	7229	2
chr11	66337338	66345125	ENST00000359957	-	BRMS1	1325	#FF5500FF	7787	2
chr11	67428500	67435408	ENST00000312629	+	RPS6KB2	922	#FF5500FF	6908	2
chr11	67461709	67469234	ENST00000308022	-	TMEM134	1202	#FF5500FF	7525	2
chr11	67483040	67491103	ENST00000279146	+	AIP	1445	#FF5500FF	8063	2
chr11	67631302	67639560	ENST00000335385	-	TBX10	1532	#FF5500FF	8258	2
chr11	67642554	67650659	ENST00000255082	-	ACY3	1463	#FF5500FF	8105	2
chr11	71814044	71821548	ENST00000525199	-	ZNF705E	1195	#FF5500FF	7504	2
chr11	73974666	73983307	ENST00000310473	-	UCP2	1694	#FF5500FF	8641	2
chr11	75399485	75406913	ENST00000531188	+	RPS3	1158	#FF5500FF	7428	2
chr11	75422395	75430629	ENST00000539798	-	KLHL35	1521	#FF5500FF	8234	2
chr11	77034397	77041973	ENST00000622824	+	B3GNT6	1217	#FF5500FF	7576	2
chr11	85628584	85636502	ENST00000358867	+	TMEM126B	1375	#FF5500FF	7918	2
chr11	85647987	85656543	ENST00000304511	+	TMEM126A	1649	#FF5500FF	8556	2
chr11	89710298	89717872	ENST00000398290	+	TRIM77	1216	#FF5500FF	7574	2
chr11	102789919	102798160	ENST00000315274	-	MMP1	1526	#FF5500FF	8241	2
chr11	102835800	102843803	ENST00000299855	-	MMP3	1414	#FF5500FF	8003	2
chr11	109422119	109429114	ENST00000327419	+	C11orf87	959	#FF5500FF	6995	2
chr11	111918876	111926872	ENST00000278601	+	C11orf52	1408	#FF5500FF	7996	2
chr11	112226364	112233973	ENST00000280362	+	PTS	1232	#FF5500FF	7609	2
chr11	118401153	118409851	ENST00000300688	+	ATP5L	1716	#FF5500FF	8698	2
chr11	119084882	119093547	ENST00000278715	+	HMBS	1699	#FF5500FF	8665	2
chr11	119308528	119317116	ENST00000264036	-	MCAM	1663	#FF5500FF	8588	2
chr11	119338941	119346673	ENST00000619721	-	MFRP	1295	#FF5500FF	7732	2
chr11	120325128	120333679	ENST00000375095	+	TMEM136	1647	#FF5500FF	8551	2
chr11	123902166	123909229	ENST00000641687	+	OR8D4	992	#FF5500FF	7063	2
chr11	124437444	124445696	ENST00000642064	-	OR8B8	1529	#FF5500FF	8252	2
chr11	124739845	124747210	ENST00000284292	+	NRGN	1131	#FF5500FF	7365	2
chr11	128935369	128942927	ENST00000531399	-	TP53AIP1	1211	#FF5500FF	7558	2
chr12	6384032	6391563	ENST00000228918	+	LTBR	1206	#FF5500FF	7531	2
chr12	6444866	6451718	ENST00000266557	+	CD27	900	#FF5500FF	6852	2
chr12	6463859	6470677	ENST00000396308	-	VAMP1	884	#FF5500FF	6818	2
chr12	6693791	6700430	ENST00000540656	-	PIANP	886	#FF5500FF	6824	2
chr12	6723740	6731856	ENST00000543155	+	COPS7A	1469	#FF5500FF	8116	2
chr12	6840210	6847393	ENST00000229264	+	GNB3	1050	#FF5500FF	7183	2
chr12	8058301	8066471	ENST00000307637	-	C3AR1	1494	#FF5500FF	8170	2
chr12	8533304	8540963	ENST00000299663	-	CLEC4E	1262	#FF5500FF	7659	2
chr12	9752485	9760901	ENST00000228434	-	CD69	1593	#FF5500FF	8416	2
chr12	10010631	10018619	ENST00000338896	+	CLEC12B	1403	#FF5500FF	7988	2
chr12	10446027	10453348	ENST00000359151	-	KLRC1	1109	#FF5500FF	7321	2
chr12	27022549	27029749	ENST00000282892	+	MED21	1058	#FF5500FF	7200	2
chr12	27762737	27771276	ENST00000381273	-	MANSC4	1641	#FF5500FF	8539	2
chr12	48342555	48350891	ENST00000547026	-	ZNF641	1559	#FF5500FF	8336	2
chr12	48857144	48865898	ENST00000309739	-	RND1	1738	#FF5500FF	8754	2
chr12	49323278	49331731	ENST00000257909	+	TROAP	1609	#FF5500FF	8453	2
chr12	49836038	49843129	ENST00000333924	-	BCDIN3D	1002	#FF5500FF	7091	2
chr12	49950745	49958881	ENST00000199280	+	AQP2	1485	#FF5500FF	8136	2
chr12	50103818	50111319	ENST00000301149	+	GPD1	1191	#FF5500FF	7501	2
chr12	50111978	50120451	ENST00000550487	+	COX14	1617	#FF5500FF	8473	2
chr12	52051401	52059506	ENST00000243050	+	NR4A1	1464	#FF5500FF	8105	2
chr12	52069970	52077494	ENST00000336854	+	ATG101	1201	#FF5500FF	7524	2
chr12	52314300	52321398	ENST00000293670	-	KRT83	1004	#FF5500FF	7098	2
chr12	52360005	52367481	ENST00000257901	-	KRT85	1181	#FF5500FF	7476	2
chr12	52377811	52385652	ENST00000257951	-	KRT84	1346	#FF5500FF	7841	2
chr12	52565818	52573825	ENST00000305620	-	KRT74	1417	#FF5500FF	8007	2
chr12	52644557	52652164	ENST00000309680	-	KRT2	1231	#FF5500FF	7607	2
chr12	52806548	52814551	ENST00000551956	-	KRT4	1415	#FF5500FF	8003	2
chr12	53299685	53307158	ENST00000267103	+	C12orf10	1177	#FF5500FF	7473	2
chr12	53423854	53431534	ENST00000257863	+	AMHR2	1270	#FF5500FF	7680	2
chr12	53938764	53946544	ENST00000243056	+	HOXC13	1318	#FF5500FF	7780	2
chr12	54181274	54188994	ENST00000508394	-	SMUG1	1286	#FF5500FF	7720	2
chr12	54280192	54287087	ENST00000546500	+	HNRNPA1	918	#FF5500FF	6895	2
chr12	55314342	55322364	ENST00000642104	+	OR6C1	1420	#FF5500FF	8022	2
chr12	55716035	55724703	ENST00000550412	+	AC009779.3	1700	#FF5500FF	8668	2
chr12	55997179	56005525	ENST00000356124	+	SUOX	1563	#FF5500FF	8346	2
chr12	56101330	56109289	ENST00000548861	+	AC034102.2	1736	#FF5500FF	8751	2
chr12	56104318	56113861	ENST00000303305	+	PA2G4	1737	#FF5500FF	8751	2
chr12	56230062	56237846	ENST00000454355	+	SLC39A5	1321	#FF5500FF	7784	2
chr12	56638178	56646068	ENST00000262030	-	ATP5B	1366	#FF5500FF	7890	2
chr12	56951430	56958319	ENST00000398138	-	RDH16	916	#FF5500FF	6889	2
chr12	56998833	57006446	ENST00000300101	-	ZBTB39	1234	#FF5500FF	7613	2
chr12	57243452	57251193	ENST00000332782	-	STAC3	1300	#FF5500FF	7741	2
chr12	57472254	57479850	ENST00000393791	-	ARHGAP9	1224	#FF5500FF	7596	2
chr12	57522743	57530148	ENST00000355673	+	MBD6	1148	#FF5500FF	7405	2
chr12	57625894	57633355	ENST00000341156	-	B4GALNT1	1174	#FF5500FF	7461	2
chr12	63142758	63150942	ENST00000299178	-	AVPR1A	1502	#FF5500FF	8184	2
chr12	74537826	74545430	ENST00000519948	+	ATXN7L3B	1229	#FF5500FF	7604	2
chr12	76025446	76031776	ENST00000619060	-	PHLDA1	1150	#FF5500FF	7408	2
chr12	85874296	85882992	ENST00000256010	+	NTS	1714	#FF5500FF	8696	2
chr12	91050490	91057983	ENST00000266719	-	KERA	1186	#FF5500FF	7493	2
chr12	92420093	92428148	ENST00000378487	-	CLLU1OS	1203	#FF5500FF	7525.5	2
chr12	92423958	92430954	ENST00000378485	+	CLLU1	1204	#FF5500FF	7525.5	2
chr12	93569813	93576745	ENST00000340600	+	SOCS2	936	#FF5500FF	6932	2
chr12	113185525	113192364	ENST00000549621	+	RITA1	896	#FF5500FF	6841	2
chr12	120461667	120469793	ENST00000229390	-	SRSF9	1475	#FF5500FF	8126	2
chr12	132136593	132144335	ENST00000397333	-	DDX51	1301	#FF5500FF	7742	2
chr12	132144447	132152441	ENST00000330579	+	NOC4L	1407	#FF5500FF	7994	2
chr12	132603168	132610374	ENST00000376608	-	LRCOL1	1059	#FF5500FF	7206	2
chr13	19173769	19181852	ENST00000400113	-	TUBA3C	1454	#FF5500FF	8083	2
chr13	21140513	21149082	ENST00000382533	+	SAP18	1655	#FF5500FF	8570	2
chr13	45333470	45341370	ENST00000530705	-	TPT1	1371	#FF5500FF	7900	2
chr13	96985718	96994350	ENST00000298440	-	OXGR1	1686	#FF5500FF	8632	2
chr13	102685743	102694504	ENST00000267273	-	METTL21C	1741	#FF5500FF	8761	2
chr13	102766109	102773811	ENST00000376032	-	TEX30	1276	#FF5500FF	7702	2
chr14	20428848	20435811	ENST00000636854	-	KLHL33	943	#FF5500FF	6963	2
chr14	20446667	20455105	ENST00000206542	-	OSGEP	1601	#FF5500FF	8438	2
chr14	20469378	20477094	ENST00000361505	+	PNP	1283	#FF5500FF	7716	2
chr14	20582891	20590537	ENST00000335950	-	AL163195.3	1251	#FF5500FF	7646	2
chr14	20989769	20997035	ENST00000339374	+	METTL17	1083	#FF5500FF	7266	2
chr14	21090045	21098640	ENST00000360947	-	ZNF219	1670	#FF5500FF	8595	2
chr14	23295642	23302848	ENST00000452015	-	PPP1R3E	1060	#FF5500FF	7206	2
chr14	23559564	23568070	ENST00000308724	-	AP1G2	1631	#FF5500FF	8506	2
chr14	24070836	24078100	ENST00000397016	+	CPNE6	1081	#FF5500FF	7264	2
chr14	24171852	24180257	ENST00000620473	+	REC8	1590	#FF5500FF	8405	2
chr14	24232421	24239242	ENST00000355299	+	GMPR2	885	#FF5500FF	6821	2
chr14	34706768	34714690	ENST00000298159	-	CFL2	1378	#FF5500FF	7922	2
chr14	39175212	39183218	ENST00000216832	+	PNN	1416	#FF5500FF	8006	2
chr14	50108632	50116557	ENST00000395860	-	VCPKMT	1379	#FF5500FF	7925	2
chr14	53949735	53956811	ENST00000245451	-	BMP4	997	#FF5500FF	7076	2
chr14	70452156	70459899	ENST00000603540	+	ADAM21	1302	#FF5500FF	7743	2
chr14	100323336	100330378	ENST00000361529	+	SLC25A47	982	#FF5500FF	7042	2
chr14	102501759	102509791	ENST00000286918	-	ANKRD9	1429	#FF5500FF	8032	2
chr14	102922655	102931192	ENST00000299155	+	AMN	1637	#FF5500FF	8537	2
chr14	103529183	103537073	ENST00000389749	+	TRMT61A	1367	#FF5500FF	7890	2
chr14	105172938	105181303	ENST00000392568	-	NUDT14	1573	#FF5500FF	8365	2
chr14	105491267	105499209	ENST00000354560	+	C14orf80	1387	#FF5500FF	7942	2
chr14	105764502	105771405	ENST00000641136	-	IGHG3	919	#FF5500FF	6903	2
chr15	23128267	23136822	ENST00000614055	-	GOLGA6L1	1648	#FF5500FF	8555	2
chr15	23439497	23447234	ENST00000312015	-	GOLGA6L2	1298	#FF5500FF	7737	2
chr15	24675867	24683393	ENST00000329468	+	NPAP1	1205	#FF5500FF	7526	2
chr15	28841832	28848675	ENST00000567390	-	GOLGA6L7P	898	#FF5500FF	6843	2
chr15	34358617	34367278	ENST00000314891	-	LPCAT4	1697	#FF5500FF	8661	2
chr15	34381410	34389756	ENST00000359187	-	GOLGA8A	1564	#FF5500FF	8346	2
chr15	34788095	34796139	ENST00000290378	-	ACTC1	1437	#FF5500FF	8044	2
chr15	40333756	40340967	ENST00000559313	-	C15orf52	1061	#FF5500FF	7211	2
chr15	40807088	40815084	ENST00000355341	+	ZFYVE19	1409	#FF5500FF	7996	2
chr15	43323648	43330605	ENST00000305641	-	LCMT2	941	#FF5500FF	6957	2
chr15	44711476	44718877	ENST00000558401	+	B2M	1146	#FF5500FF	7401	2
chr15	71810553	71818259	ENST00000617575	+	NR2E3	1279	#FF5500FF	7706	2
chr15	74129373	74136802	ENST00000361742	+	ISLR2	1160	#FF5500FF	7429	2
chr15	74748843	74756202	ENST00000343932	+	CYP1A2	1126	#FF5500FF	7359	2
chr15	74836115	74843197	ENST00000440863	-	ULK3	998	#FF5500FF	7082	2
chr15	74899986	74907121	ENST00000357635	-	FAM219B	1021	#FF5500FF	7135	2
chr15	78340323	78348230	ENST00000299529	+	CRABP1	1374	#FF5500FF	7907	2
chr15	78540420	78549186	ENST00000559082	+	PSMA4	1744	#FF5500FF	8766	2
chr15	88459475	88467419	ENST00000312475	-	MRPL46	1389	#FF5500FF	7944	2
chr15	90954869	90963125	ENST00000394258	+	RCCD1	1531	#FF5500FF	8256	2
chr15	101812201	101820197	ENST00000332238	+	OR4F15	1410	#FF5500FF	7996	2
chr16	20733663	20742084	ENST00000381337	-	THUMPD1	1596	#FF5500FF	8421	2
chr16	28499361	28506834	ENST00000356897	-	IL27	1178	#FF5500FF	7473	2
chr16	28931956	28939342	ENST00000324662	+	CD19	1137	#FF5500FF	7386	2
chr16	29812260	29820092	ENST00000609618	+	AC009133.6	1340	#FF5500FF	7832	2
chr16	30024426	30031259	ENST00000380495	-	FAM57B	892	#FF5500FF	6833	2
chr16	30602557	30610379	ENST00000287461	-	ZNF689	1334	#FF5500FF	7822	2
chr16	30778448	30787202	ENST00000262525	-	ZNF629	1739	#FF5500FF	8754	2
chr16	30887794	30894960	ENST00000215115	-	BCL7C	1042	#FF5500FF	7166	2
chr16	30896606	30903560	ENST00000279804	+	CTF1	940	#FF5500FF	6954	2
chr16	31083424	31088963	ENST00000280606	-	PRSS53	1569	#FF5500FF	8351.5	2
chr16	31435437	31443025	ENST00000315678	-	ZNF843	1259	#FF5500FF	7655.5	2
chr16	31458823	31467166	ENST00000457010	+	ARMC5	1560	#FF5500FF	8343	2
chr16	31483117	31490768	ENST00000330498	+	SLC5A2	1254	#FF5500FF	7651	2
chr16	46689645	46698394	ENST00000219097	+	ORC6	1734	#FF5500FF	8749	2
chr16	55323759	55330760	ENST00000290552	+	IRX6	963	#FF5500FF	7001	2
chr16	57245097	57253635	ENST00000219204	+	ARL2BP	1639	#FF5500FF	8538	2
chr16	57358771	57366190	ENST00000219235	+	CCL22	1154	#FF5500FF	7419	2
chr16	67175603	67184040	ENST00000290881	-	KIAA0895L	1600	#FF5500FF	8437	2
chr16	68229125	68236584	ENST00000473183	-	ESRP2	1172	#FF5500FF	7459	2
chr16	71281388	71289609	ENST00000338099	-	CMTR2	1517	#FF5500FF	8221	2
chr16	75693928	75701459	ENST00000633875	-	DUXB	1207	#FF5500FF	7531	2
chr16	79593837	79600714	ENST00000326043	-	MAF	909	#FF5500FF	6877	2
chr17	6444414	6451469	ENST00000572447	+	PIMREG	985	#FF5500FF	7055	2
chr17	6643314	6651634	ENST00000225728	-	MED31	1556	#FF5500FF	8320	2
chr17	7921858	7929435	ENST00000303790	-	KCNAB3	1218	#FF5500FF	7577	2
chr17	18635005	18642424	ENST00000345096	-	TBC1D28	1155	#FF5500FF	7419	2
chr17	28328328	28335440	ENST00000395418	-	IFT20	1013	#FF5500FF	7112	2
chr17	28703196	28711854	ENST00000301039	-	PROCA1	1696	#FF5500FF	8658	2
chr17	28743983	28750958	ENST00000262395	+	TRAF4	947	#FF5500FF	6975	2
chr17	29246862	29254483	ENST00000225387	+	CRYBA1	1240	#FF5500FF	7621	2
chr17	30898982	30906820	ENST00000581216	-	TEFM	1343	#FF5500FF	7838	2
chr17	31851863	31859337	ENST00000302362	-	COPRS	1179	#FF5500FF	7474	2
chr17	35744510	35752878	ENST00000604641	-	GAS2L2	1574	#FF5500FF	8368	2
chr17	36064279	36072032	ENST00000616054	+	CCL18	1304	#FF5500FF	7753	2
chr17	36601571	36608971	ENST00000614766	+	MRM1	1145	#FF5500FF	7400	2
chr17	36937474	36944612	ENST00000614239	+	LHX1	1024	#FF5500FF	7138	2
chr17	40092786	40100725	ENST00000246672	-	NR1D1	1386	#FF5500FF	7939	2
chr17	40748020	40755332	ENST00000312150	-	KRT25	1104	#FF5500FF	7312	2
chr17	40792202	40799959	ENST00000306658	-	KRT28	1307	#FF5500FF	7757	2
chr17	40958416	40966892	ENST00000355612	-	KRT39	1620	#FF5500FF	8476	2
chr17	41459810	41467429	ENST00000225899	-	KRT32	1239	#FF5500FF	7619	2
chr17	41513742	41522413	ENST00000254043	-	KRT15	1702	#FF5500FF	8671	2
chr17	42017019	42025644	ENST00000307641	+	NKIRAS2	1682	#FF5500FF	8625	2
chr17	42113107	42121358	ENST00000225916	-	KAT2A	1528	#FF5500FF	8251	2
chr17	42536171	42544449	ENST00000225927	+	NAGLU	1542	#FF5500FF	8278	2
chr17	42659304	42667006	ENST00000251412	+	TUBG2	1277	#FF5500FF	7702	2
chr17	42833398	42841578	ENST00000590720	+	PSME3	1498	#FF5500FF	8180	2
chr17	42851183	42858124	ENST00000308423	+	AOC3	938	#FF5500FF	6941	2
chr17	43006739	43014456	ENST00000438323	+	IFI35	1284	#FF5500FF	7717	2
chr17	43014604	43022418	ENST00000355653	-	VAT1	1329	#FF5500FF	7814	2
chr17	43025240	43032036	ENST00000587250	+	RND2	877	#FF5500FF	6796	2
chr17	43211874	43218190	ENST00000588659	+	TMEM106A	1073	#FF5500FF	7241.5	2
chr17	43780434	43787612	ENST00000449302	+	C17orf105	1049	#FF5500FF	7178	2
chr17	44170705	44179083	ENST00000293414	+	ASB16	1578	#FF5500FF	8378	2
chr17	44345085	44353102	ENST00000053867	+	GRN	1419	#FF5500FF	8017	2
chr17	44959692	44968071	ENST00000253407	-	C1QL1	1579	#FF5500FF	8379	2
chr17	45135686	45144181	ENST00000398322	+	ACBD4	1626	#FF5500FF	8495	2
chr17	45254392	45262112	ENST00000331780	-	SPATA32	1287	#FF5500FF	7720	2
chr17	47823271	47831517	ENST00000351111	-	MRPL10	1527	#FF5500FF	8246	2
chr17	47941522	47949308	ENST00000642017	+	PNPO	1324	#FF5500FF	7786	2
chr17	49223361	49230528	ENST00000310544	-	PHOSPHO1	1043	#FF5500FF	7167	2
chr17	49700942	49708199	ENST00000240333	-	SLC35B1	1078	#FF5500FF	7257	2
chr17	50373219	50381483	ENST00000338165	+	EME1	1535	#FF5500FF	8264	2
chr17	50478799	50485975	ENST00000258955	+	RSAD1	1048	#FF5500FF	7176	2
chr17	50547088	50555852	ENST00000006658	+	SPATA20	1743	#FF5500FF	8764	2
chr17	50835409	50842348	ENST00000311378	+	WFIKKN2	937	#FF5500FF	6939	2
chr17	54961205	54968785	ENST00000299335	-	COX11	1220	#FF5500FF	7580	2
chr17	58345177	58352202	ENST00000225504	-	SUPT4H1	973	#FF5500FF	7025	2
chr17	63600871	63608365	ENST00000258975	+	TACO1	1187	#FF5500FF	7494	2
chr17	63819432	63827671	ENST00000427159	-	FTSJ3	1522	#FF5500FF	8239	2
chr17	64499615	64506521	ENST00000225792	-	DDX5	920	#FF5500FF	6906	2
chr17	70168672	70176323	ENST00000535240	+	KCNJ2	1255	#FF5500FF	7651	2
chr17	74916083	74923256	ENST00000614341	-	USH1G	1045	#FF5500FF	7173	2
chr17	75012673	75021261	ENST00000301585	+	MRPL58	1664	#FF5500FF	8588	2
chr17	75038862	75046963	ENST00000301587	-	ATP5H	1460	#FF5500FF	8101	2
chr17	75516524	75524739	ENST00000333213	+	TSEN54	1514	#FF5500FF	8215	2
chr17	75888959	75897003	ENST00000269383	-	TRIM65	1438	#FF5500FF	8044	2
chr17	76726829	76733879	ENST00000615984	+	METTL23	984	#FF5500FF	7050	2
chr17	80991840	81000133	ENST00000325167	+	CHMP6	1546	#FF5500FF	8293	2
chr17	81528395	81537130	ENST00000417245	+	FSCN2	1728	#FF5500FF	8735	2
chr17	81666363	81673899	ENST00000329214	+	CCDC137	1208	#FF5500FF	7536	2
chr17	81939644	81947233	ENST00000409745	-	MYADML2	1222	#FF5500FF	7589	2
chr17	82023301	82031151	ENST00000306688	+	LRRC45	1348	#FF5500FF	7850	2
chr17	82057505	82065639	ENST00000306796	-	DUS1L	1484	#FF5500FF	8134	2
chr17	82442642	82450829	ENST00000306645	-	C17orf62	1505	#FF5500FF	8187	2
chr18	5289018	5296040	ENST00000357006	-	ZBTB14	971	#FF5500FF	7022	2
chr18	31591725	31599011	ENST00000237014	+	TTR	1094	#FF5500FF	7286	2
chr18	35241036	35249803	ENST00000330501	+	ZNF397	1745	#FF5500FF	8767	2
chr18	35972082	35979278	ENST00000592875	+	C18orf21	1056	#FF5500FF	7196	2
chr18	72536679	72543554	ENST00000585159	-	CBLN2	1133	#FF5500FF	7367.5	2
chr19	5842887	5851449	ENST00000458379	-	FUT3	1651	#FF5500FF	8562	2
chr19	5904840	5914707	ENST00000588891	+	AC104532.1	1383	#FF5500FF	7931.5	2
chr19	5904857	5910853	ENST00000339485	+	VMAC	1384	#FF5500FF	7931.5	2
chr19	6361451	6368908	ENST00000245816	+	CLPP	1169	#FF5500FF	7457	2
chr19	6426038	6433762	ENST00000321510	-	SLC25A41	1290	#FF5500FF	7724	2
chr19	6494318	6502584	ENST00000264071	-	TUBB4A	1536	#FF5500FF	8266	2
chr19	6729913	6737603	ENST00000264080	-	GPR108	1272	#FF5500FF	7690	2
chr19	7680842	7687703	ENST00000596148	+	TRAPPC5	906	#FF5500FF	6861	2
chr19	7739993	7747534	ENST00000315599	-	CD209	1209	#FF5500FF	7541	2
chr19	9087060	9095669	ENST00000641627	+	OR1M1	1676	#FF5500FF	8609	2
chr19	10086129	10093245	ENST00000253110	+	C19orf66	1015	#FF5500FF	7116	2
chr19	10251963	10260043	ENST00000307422	+	MRPL4	1451	#FF5500FF	8080	2
chr19	10289980	10296778	ENST00000221980	+	ICAM5	878	#FF5500FF	6798	2
chr19	10304802	10309880	ENST00000403903	-	ZGLP1	1339	#FF5500FF	7830.5	2
chr19	10305426	10316009	ENST00000452032	-	AC011511.1	1540	#FF5500FF	8277	2
chr19	10310044	10316015	ENST00000393708	-	FDX2	1541	#FF5500FF	8277	2
chr19	11377204	11384312	ENST00000222139	-	EPOR	1011	#FF5500FF	7108	2
chr19	12688916	12696643	ENST00000393261	-	FBXW9	1293	#FF5500FF	7727	2
chr19	12806579	12813637	ENST00000221486	+	RNASEH2A	990	#FF5500FF	7058	2
chr19	12945887	12953642	ENST00000586534	+	RAD23A	1305	#FF5500FF	7755	2
chr19	13764548	13772866	ENST00000040663	+	MRI1	1553	#FF5500FF	8318	2
chr19	14840465	14848922	ENST00000641129	-	OR7A10	1610	#FF5500FF	8457	2
chr19	14878202	14884761	ENST00000642123	-	OR7A17	1074	#FF5500FF	7244.5	2
chr19	15107402	15114988	ENST00000342784	+	SYDE1	1221	#FF5500FF	7586	2
chr19	18196783	18204074	ENST00000222256	-	RAB3A	1097	#FF5500FF	7291	2
chr19	18782772	18791314	ENST00000222271	-	COMP	1643	#FF5500FF	8542	2
chr19	19255640	19262796	ENST00000291481	-	HAPLN4	1037	#FF5500FF	7156	2
chr19	19538264	19546659	ENST00000291495	+	CILP2	1584	#FF5500FF	8395	2
chr19	29205320	29213541	ENST00000304863	-	UQCRFS1	1518	#FF5500FF	8221	2
chr19	34677661	34686397	ENST00000457781	+	ZNF302	1730	#FF5500FF	8736	2
chr19	34956353	34964049	ENST00000404801	-	ZNF792	1275	#FF5500FF	7696	2
chr19	35115878	35124324	ENST00000604404	+	FXYD3	1606	#FF5500FF	8446	2
chr19	35629048	35637686	ENST00000262633	+	RBM42	1692	#FF5500FF	8638	2
chr19	35745677	35754519	ENST00000591613	+	AD000671.1	1189	#FF5500FF	7500.5	2
chr19	35748360	35754519	ENST00000301159	+	LIN37	1190	#FF5500FF	7500.5	2
chr19	38868981	38876781	ENST00000598904	-	RINL	1326	#FF5500FF	7800	2
chr19	39024024	39032525	ENST00000509137	-	FBXO27	1630	#FF5500FF	8501	2
chr19	39306567	39315336	ENST00000248668	-	LRFN1	1747	#FF5500FF	8769	2
chr19	39328356	39336185	ENST00000597595	-	GMFG	1337	#FF5500FF	7829	2
chr19	39778882	39786167	ENST00000638280	+	LEUTX	1092	#FF5500FF	7285	2
chr19	39825349	39833634	ENST00000593685	-	DYRK1B	1653	#FF5500FF	8568.5	2
chr19	41088471	41096195	ENST00000330436	+	CYP2A13	1291	#FF5500FF	7724	2
chr19	41431318	41439905	ENST00000221943	-	DMAC2	1662	#FF5500FF	8587	2
chr19	41618970	41627074	ENST00000221954	-	CEACAM4	1461	#FF5500FF	8104	2
chr19	41837073	41844673	ENST00000609812	-	LYPD4	1227	#FF5500FF	7600	2
chr19	41845054	41852333	ENST00000269945	+	DMRTC2	1088	#FF5500FF	7279	2
chr19	42220270	42228201	ENST00000301215	+	ZNF526	1382	#FF5500FF	7931	2
chr19	42302131	42310821	ENST00000341747	+	PRR19	1712	#FF5500FF	8690	2
chr19	44942255	44949370	ENST00000589057	+	APOC4-APOC2	1014	#FF5500FF	7115	2
chr19	45467994	45475178	ENST00000353609	+	FOSB	1051	#FF5500FF	7184	2
chr19	45485293	45493267	ENST00000430715	-	RTN2	1398	#FF5500FF	7974	2
chr19	45779470	45785713	ENST00000596586	-	AC011530.1	1361	#FF5500FF	7872.75	2
chr19	48630029	48637438	ENST00000222122	-	DBP	1151	#FF5500FF	7409	2
chr19	48637941	48646312	ENST00000084798	-	CA11	1575	#FF5500FF	8371	2
chr19	48748010	48755390	ENST00000310160	-	FUT1	1136	#FF5500FF	7380	2
chr19	48954876	48961798	ENST00000345358	+	BAX	929	#FF5500FF	6922	2
chr19	49665141	49673915	ENST00000616144	+	BCL2L12	1750	#FF5500FF	8774	2
chr19	50358476	50365830	ENST00000253719	-	NAPSA	1123	#FF5500FF	7354	2
chr19	50797704	50804715	ENST00000345523	-	C19orf48	968	#FF5500FF	7012	2
chr19	50873248	50880567	ENST00000325321	+	KLK2	1107	#FF5500FF	7319	2
chr19	50976487	50983815	ENST00000391807	-	KLK7	1111	#FF5500FF	7328	2
chr19	51000549	51009581	ENST00000250366	-	AC011473.4	1296	#FF5500FF	7735	2
chr19	51003110	51009548	ENST00000594211	-	KLK9	1297	#FF5500FF	7735	2
chr19	51012738	51020026	ENST00000309958	-	KLK10	1095	#FF5500FF	7288	2
chr19	51056536	51065110	ENST00000595793	-	KLK13	1658	#FF5500FF	8574	2
chr19	51379909	51387960	ENST00000596399	-	LIM2	1443	#FF5500FF	8051	2
chr19	51450996	51458454	ENST00000321424	-	SIGLEC8	1171	#FF5500FF	7458	2
chr19	52431413	52439446	ENST00000332323	+	ZNF534	1430	#FF5500FF	8033	2
chr19	54107012	54115675	ENST00000391759	-	TFPT	1698	#FF5500FF	8663	2
chr19	54200741	54207647	ENST00000302907	+	RPS9	921	#FF5500FF	6906	2
chr19	54216277	54223506	ENST00000391750	-	LILRB3	1069	#FF5500FF	7229	2
chr19	54249430	54257301	ENST00000316219	-	LILRB5	1360	#FF5500FF	7871	2
chr19	54465025	54473264	ENST00000301200	-	CDC42EP5	1523	#FF5500FF	8239	2
chr19	54502796	54510687	ENST00000301202	+	LAIR2	1368	#FF5500FF	7891	2
chr19	54593647	54601075	ENST00000251372	+	LILRA1	1159	#FF5500FF	7428	2
chr19	54662127	54670359	ENST00000391736	+	LILRB4	1520	#FF5500FF	8232	2
chr19	54906149	54913073	ENST00000291890	+	NCR1	931	#FF5500FF	6924	2
chr19	55158662	55166651	ENST00000391720	-	DNAAF3	1404	#FF5500FF	7989	2
chr19	55339852	55348120	ENST00000255613	+	KMT5C	1538	#FF5500FF	8268	2
chr19	55352300	55359516	ENST00000591954	-	AC020922.1	1322	#FF5500FF	7784.5	2
chr19	55354907	55363260	ENST00000424985	-	FAM71E2	1323	#FF5500FF	7784.5	2
chr19	55399744	55407777	ENST00000264552	-	UBE2S	1431	#FF5500FF	8033	2
chr19	55452988	55461569	ENST00000425675	-	ISOC2	1659	#FF5500FF	8581	2
chr19	55476331	55484487	ENST00000598519	+	ZNF628	1489	#FF5500FF	8156	2
chr19	55529732	55536303	ENST00000344158	-	SBK2	945	#FF5500FF	6964	2
chr19	55591370	55599527	ENST00000221665	-	FIZ1	1490	#FF5500FF	8157	2
chr19	56189569	56197920	ENST00000586855	-	ZSCAN5B	1567	#FF5500FF	8351	2
chr19	56202300	56209452	ENST00000534327	+	ZSCAN5C	1035	#FF5500FF	7152	2
chr19	56219669	56228290	ENST00000391713	-	ZSCAN5A	1681	#FF5500FF	8621	2
chr19	57351306	57359898	ENST00000391705	+	ZNF304	1668	#FF5500FF	8592	2
chr19	57571565	57578927	ENST00000196489	-	ZNF416	1129	#FF5500FF	7362	2
chr19	57599884	57608267	ENST00000332854	+	ZNF530	1582	#FF5500FF	8383	2
chr19	57807081	57814913	ENST00000391701	-	ZNF552	1341	#FF5500FF	7832	2
chr19	57940832	57947671	ENST00000282308	-	ZNF256	895	#FF5500FF	6839	2
chr19	58354356	58362754	ENST00000311044	-	ZNF497	1586	#FF5500FF	8398	2
chr19	58386399	58394806	ENST00000601521	+	RPS5	1591	#FF5500FF	8407	2
chr19	58432813	58440222	ENST00000254166	-	ZNF132	1152	#FF5500FF	7409	2
chr19	58467055	58475436	ENST00000536459	+	ZNF324	1581	#FF5500FF	8381	2
chr2	5692666	5701385	ENST00000322002	+	SOX11	1725	#FF5500FF	8719	2
chr2	10439967	10448504	ENST00000234111	-	ODC1	1638	#FF5500FF	8537	2
chr2	14632685	14640046	ENST00000295092	+	FAM84A	1128	#FF5500FF	7361	2
chr2	17510583	17518439	ENST00000399080	-	RAD51AP2	1352	#FF5500FF	7856	2
chr2	19351484	19358653	ENST00000272223	-	OSR1	1044	#FF5500FF	7169	2
chr2	24077432	24085215	ENST00000335934	-	TP53I3	1320	#FF5500FF	7783	2
chr2	24115370	24123477	ENST00000313213	-	PFN4	1465	#FF5500FF	8107	2
chr2	25160852	25168690	ENST00000380794	-	POMC	1344	#FF5500FF	7838	2
chr2	26785996	26794593	ENST00000335756	+	CENPA	1671	#FF5500FF	8597	2
chr2	27032953	27041695	ENST00000238788	+	TMEM214	1733	#FF5500FF	8742	2
chr2	27078566	27086408	ENST00000380320	+	EMILIN1	1347	#FF5500FF	7842	2
chr2	27123834	27130812	ENST00000316470	+	ABHD1	952	#FF5500FF	6978	2
chr2	27149003	27156974	ENST00000296096	+	TCF23	1396	#FF5500FF	7971	2
chr2	27254571	27263259	ENST00000233535	-	SLC30A3	1711	#FF5500FF	8688	2
chr2	27771716	27779741	ENST00000296102	+	MRPL33	1423	#FF5500FF	8025	2
chr2	38067506	38076181	ENST00000610745	-	CYP1B1	1705	#FF5500FF	8675	2
chr2	38743598	38751494	ENST00000313117	-	SRSF7	1370	#FF5500FF	7896	2
chr2	38778184	38785000	ENST00000281950	+	GEMIN6	882	#FF5500FF	6816	2
chr2	46511846	46519957	ENST00000306448	-	ATP6V1E2	1467	#FF5500FF	8111	2
chr2	46617150	46625742	ENST00000238892	+	CRIPT	1669	#FF5500FF	8592	2
chr2	63050056	63057836	ENST00000366671	+	OTX1	1319	#FF5500FF	7780	2
chr2	64454091	64461381	ENST00000238875	+	LGALSL	1096	#FF5500FF	7290	2
chr2	86784609	86791680	ENST00000283635	-	CD8A	994	#FF5500FF	7071	2
chr2	95207534	95215603	ENST00000425953	+	AC092835.1	1448	#FF5500FF	8069	2
chr2	95476966	95484731	ENST00000639673	-	TRIM43B	1313	#FF5500FF	7765	2
chr2	95592017	95599778	ENST00000272395	+	TRIM43	1309	#FF5500FF	7761	2
chr2	96497642	96505357	ENST00000451794	-	NEURL3	1281	#FF5500FF	7715	2
chr2	97655962	97664107	ENST00000289228	-	ACTR1B	1487	#FF5500FF	8145	2
chr2	112829750	112836903	ENST00000263341	-	IL1B	1036	#FF5500FF	7153	2
chr2	112978028	112985665	ENST00000259205	+	IL36G	1249	#FF5500FF	7637	2
chr2	113067969	113075843	ENST00000341010	+	IL1F10	1362	#FF5500FF	7874	2
chr2	130521196	130528006	ENST00000281882	+	CFC1B	881	#FF5500FF	6810	2
chr2	131476092	131482934	ENST00000321253	+	TUBA3D	897	#FF5500FF	6842	2
chr2	131483959	131492422	ENST00000309451	-	MZT2A	1612	#FF5500FF	8463	2
chr2	190055696	190062729	ENST00000260950	-	MSTN	977	#FF5500FF	7033	2
chr2	191678531	191686948	ENST00000425611	+	NABP1	1594	#FF5500FF	8417	2
chr2	218663863	218672411	ENST00000295704	-	RNF25	1646	#FF5500FF	8548	2
chr2	219178216	219185479	ENST00000430297	+	RETREG2	1079	#FF5500FF	7263	2
chr2	219229756	219236669	ENST00000323348	+	ANKZF1	925	#FF5500FF	6913	2
chr2	219279266	219286900	ENST00000336576	+	DNAJB2	1248	#FF5500FF	7634	2
chr2	219418376	219426739	ENST00000373960	+	DES	1571	#FF5500FF	8363	2
chr2	219498866	219506987	ENST00000313597	+	GMPPA	1471	#FF5500FF	8121	2
chr2	219543662	219550579	ENST00000344458	+	TMEM198	928	#FF5500FF	6917	2
chr2	222298146	222305217	ENST00000295226	+	CCDC140	995	#FF5500FF	7071	2
chr2	231523159	231530495	ENST00000305141	-	NMUR1	1116	#FF5500FF	7336	2
chr2	232479826	232487828	ENST00000304546	-	ECEL1	1412	#FF5500FF	8002	2
chr2	232869013	232876406	ENST00000409533	+	C2orf82	1141	#FF5500FF	7393	2
chr2	238159007	238167054	ENST00000546354	+	ERFE	1440	#FF5500FF	8047	2
chr20	5114952	5120026	ENST00000379143	-	PCNA	1577	#FF5500FF	8374	2
chr20	23079348	23086340	ENST00000246006	-	CD93	957	#FF5500FF	6992	2
chr20	25075435	25082365	ENST00000376709	-	VSX1	934	#FF5500FF	6930	2
chr20	31465505	31473013	ENST00000317676	-	DEFB124	1196	#FF5500FF	7508	2
chr20	31637887	31645006	ENST00000376075	+	COX4I2	1017	#FF5500FF	7119	2
chr20	31944341	31952092	ENST00000202017	-	PDRG1	1303	#FF5500FF	7751	2
chr20	33235994	33243309	ENST00000354297	+	BPIFA1	1105	#FF5500FF	7315.67	2
chr20	38581194	38588461	ENST00000537425	+	ADIG	1084	#FF5500FF	7267	2
chr20	41359965	41366827	ENST00000332312	-	EMILIN3	907	#FF5500FF	6862	2
chr20	44302837	44311169	ENST00000396825	-	FITM2	1557	#FF5500FF	8332	2
chr20	45536985	45547426	ENST00000504988	-	EPPIN-WFDC6	1679	#FF5500FF	8620	2
chr20	45540625	45547424	ENST00000354280	-	EPPIN	1680	#FF5500FF	8620	2
chr20	45702015	45708817	ENST00000305479	+	WFDC13	879	#FF5500FF	6802	2
chr20	45833894	45841730	ENST00000372542	+	SNX21	1342	#FF5500FF	7836	2
chr20	45891043	45898820	ENST00000372484	+	CTSA	1317	#FF5500FF	7777	2
chr20	46008907	46016561	ENST00000372330	+	MMP9	1257	#FF5500FF	7654	2
chr20	55997439	56005472	ENST00000064571	-	CBLN4	1432	#FF5500FF	8033	2
chr20	57561079	57568112	ENST00000319441	+	PCK1	978	#FF5500FF	7033	2
chr20	59019253	59026654	ENST00000217133	+	TUBB1	1147	#FF5500FF	7401	2
chr20	59025466	59032382	ENST00000243997	-	ATP5E	926	#FF5500FF	6916	2
chr21	5155498	5163695	ENST00000623998	-	FP565260.7	1507	#FF5500FF	8197	2
chr21	34364023	34371389	ENST00000290310	+	KCNE2	1132	#FF5500FF	7366	2
chr21	39342314	39349200	ENST00000380749	-	HMGN1	914	#FF5500FF	6886	2
chr22	22887779	22895825	ENST00000526893	+	IGLL5	1439	#FF5500FF	8046	2
chr22	23573124	23580308	ENST00000330377	-	IGLL1	1052	#FF5500FF	7184	2
chr22	23690860	23699176	ENST00000290691	+	RGL4	1552	#FF5500FF	8316	2
chr22	23998400	24005409	ENST00000621179	-	GSTTP1	965	#FF5500FF	7009	2
chr22	24181258	24189110	ENST00000358321	+	SUSD2	1351	#FF5500FF	7852	2
chr22	25199849	25207363	ENST00000215855	+	CRYBB3	1199	#FF5500FF	7514	2
chr22	37204237	37212322	ENST00000610913	-	SSTR3	1455	#FF5500FF	8085	2
chr22	37658726	37666934	ENST00000215904	+	PDXP	1510	#FF5500FF	8208	2
chr22	39312883	39319771	ENST00000216146	-	RPL3	915	#FF5500FF	6888	2
chr22	41690542	41698136	ENST00000402966	+	C22orf46	1223	#FF5500FF	7594	2
chr22	41938720	41947164	ENST00000215980	-	CENPM	1603	#FF5500FF	8444	2
chr22	46255662	46263355	ENST00000253255	-	PKDREJ	1274	#FF5500FF	7693	2
chr22	50738195	50745334	ENST00000216139	+	ACR	1026	#FF5500FF	7139	2
chr3	9945541	9952394	ENST00000412055	-	PRRT3	901	#FF5500FF	6853	2
chr3	10285674	10292947	ENST00000335542	-	GHRL	1085	#FF5500FF	7273	2
chr3	12834484	12841588	ENST00000429711	-	RPL32	1009	#FF5500FF	7104	2
chr3	16257977	16264972	ENST00000488423	-	DPH3	960	#FF5500FF	6995	2
chr3	36985042	36993168	ENST00000322716	-	EPM2AIP1	1476	#FF5500FF	8126	2
chr3	40524877	40533526	ENST00000403205	+	ZNF621	1695	#FF5500FF	8649	2
chr3	42257824	42264903	ENST00000334681	-	CCK	1294	#FF5500FF	7731	2
chr3	42685518	42692544	ENST00000287777	+	KLHL40	974	#FF5500FF	7026	2
chr3	88051943	88059048	ENST00000309534	-	CGGBP1	1010	#FF5500FF	7105	2
chr3	88149742	88157968	ENST00000318887	+	C3orf38	1519	#FF5500FF	8226	2
chr3	98130720	98138548	ENST00000641874	+	OR5H1	1336	#FF5500FF	7828	2
chr3	98515472	98523043	ENST00000341181	-	CLDND1	1215	#FF5500FF	7571	2
chr3	119669270	119677403	ENST00000261070	-	COX17	1482	#FF5500FF	8133	2
chr3	129543213	129551361	ENST00000324382	+	H1FOO	1488	#FF5500FF	8148	2
chr3	131381773	131388830	ENST00000521288	+	NUDT16	987	#FF5500FF	7057	2
chr3	134477705	134486023	ENST00000510994	-	ANAPC13	1554	#FF5500FF	8318	2
chr3	138123717	138132387	ENST00000236709	-	A4GNT	1701	#FF5500FF	8670	2
chr3	147409383	147416719	ENST00000282928	+	ZIC1	1117	#FF5500FF	7336	2
chr3	153162269	153170620	ENST00000323534	+	RAP2B	1568	#FF5500FF	8351	2
chr3	159988749	159996012	ENST00000305579	+	IL12A	1080	#FF5500FF	7263	2
chr3	161496807	161503942	ENST00000327928	+	OTOL1	1022	#FF5500FF	7135	2
chr3	184053046	184060671	ENST00000318351	+	HTR3C	1242	#FF5500FF	7625	2
chr3	184100178	184106995	ENST00000335304	+	HTR3E	883	#FF5500FF	6817	2
chr3	184186022	184194007	ENST00000429586	+	ABCF3	1401	#FF5500FF	7985	2
chr3	184337451	184345173	ENST00000383847	+	FAM131A	1288	#FF5500FF	7722	2
chr3	184361717	184368594	ENST00000456318	+	POLR2H	910	#FF5500FF	6877	2
chr3	186538440	186546702	ENST00000392499	-	CRYGS	1533	#FF5500FF	8262	2
chr3	186612922	186621318	ENST00000411641	+	AHSG	1585	#FF5500FF	8396	2
chr3	196506876	196515366	ENST00000397537	-	SMCO1	1625	#FF5500FF	8490	2
chr3	196935406	196942597	ENST00000321256	-	NCBP2	1054	#FF5500FF	7191	2
chr4	8580565	8587548	ENST00000382487	+	GPR78	956	#FF5500FF	6983	2
chr4	15681728	15690439	ENST00000622362	+	FAM200B	1721	#FF5500FF	8711	2
chr4	38796256	38804791	ENST00000308979	-	TLR1	1636	#FF5500FF	8535	2
chr4	70028412	70036538	ENST00000526767	+	HTN3	1477	#FF5500FF	8126	2
chr4	70050401	70058845	ENST00000246896	+	HTN1	1604	#FF5500FF	8444	2
chr4	70196495	70204576	ENST00000396094	+	ODAM	1452	#FF5500FF	8081	2
chr4	74308472	74315307	ENST00000413830	+	EPGN	893	#FF5500FF	6835	2
chr4	82422563	82429866	ENST00000295470	-	HNRNPDL	1100	#FF5500FF	7303	2
chr4	87608528	87616873	ENST00000399271	+	DSPP	1561	#FF5500FF	8345	2
chr4	87975666	87983426	ENST00000237623	+	SPP1	1308	#FF5500FF	7760	2
chr4	121816443	121823932	ENST00000274026	-	CCNA2	1184	#FF5500FF	7489	2
chr4	122612627	122621069	ENST00000264497	-	IL21	1602	#FF5500FF	8442	2
chr4	123396794	123403760	ENST00000610581	+	SPRY1	946	#FF5500FF	6966	2
chr4	153780591	153789120	ENST00000274063	-	SFRP2	1635	#FF5500FF	8529	2
chr4	154562955	154571086	ENST00000302068	+	FGB	1480	#FF5500FF	8131	2
chr4	154583125	154590766	ENST00000302053	-	FGA	1250	#FF5500FF	7641	2
chr4	154604133	154612849	ENST00000404648	-	FGG	1723	#FF5500FF	8716	2
chr4	155208628	155217076	ENST00000329476	+	NPY2R	1607	#FF5500FF	8448	2
chr4	163343938	163351934	ENST00000338566	+	NPY5R	1411	#FF5500FF	7996	2
chr4	185143240	185150382	ENST00000281456	+	SLC25A4	1028	#FF5500FF	7142	2
chr4	188139418	188147622	ENST00000332517	+	TRIML1	1508	#FF5500FF	8204	2
chr5	54977863	54985663	ENST00000381405	-	ESM1	1327	#FF5500FF	7800	2
chr5	55102647	55110252	ENST00000274306	+	GZMA	1230	#FF5500FF	7605	2
chr5	55219964	55227315	ENST00000513312	-	MCIDAS	1122	#FF5500FF	7351	2
chr5	56909259	56917235	ENST00000285947	+	SETD9	1399	#FF5500FF	7976	2
chr5	70025246	70032696	ENST00000380751	+	SERF1B	1166	#FF5500FF	7450	2
chr5	70900664	70908375	ENST00000317633	+	SERF1A	1280	#FF5500FF	7711	2
chr5	73498407	73505495	ENST00000335895	+	BTF3	1001	#FF5500FF	7088	2
chr5	79982899	79991259	ENST00000509852	-	MTX3	1570	#FF5500FF	8360	2
chr5	132673985	132682676	ENST00000231449	+	IL4	1713	#FF5500FF	8691	2
chr5	135444217	135452399	ENST00000537858	-	TIFAB	1500	#FF5500FF	8182	2
chr5	135570682	135579279	ENST00000337225	-	CXCL14	1672	#FF5500FF	8597	2
chr5	135946910	135955034	ENST00000274507	-	LECT2	1473	#FF5500FF	8124	2
chr5	137745650	137754376	ENST00000314940	-	HNRNPA0	1727	#FF5500FF	8726	2
chr5	138084084	138091510	ENST00000398754	+	WNT8A	1157	#FF5500FF	7426	2
chr5	138178997	138187715	ENST00000394894	+	KIF20A	1724	#FF5500FF	8718	2
chr5	138439086	138446969	ENST00000254901	+	REEP2	1364	#FF5500FF	7883	2
chr5	139396766	139404068	ENST00000450845	-	SPATA24	1099	#FF5500FF	7302	2
chr5	139475963	139482790	ENST00000330794	-	TMEM173	887	#FF5500FF	6827	2
chr5	140550067	140558252	ENST00000336283	-	SRA1	1504	#FF5500FF	8185	2
chr5	140664675	140672345	ENST00000358337	+	WDR55	1265	#FF5500FF	7670	2
chr5	140691425	140699291	ENST00000230771	+	HARS2	1358	#FF5500FF	7866	2
chr5	141051134	141059344	ENST00000306549	+	PCDHB1	1511	#FF5500FF	8210	2
chr5	143812160	143820719	ENST00000289448	+	HMHB1	1650	#FF5500FF	8559	2
chr5	147824567	147831786	ENST00000296695	-	SPINK1	1063	#FF5500FF	7219	2
chr5	149993117	150001167	ENST00000296736	-	TIGD6	1442	#FF5500FF	8050	2
chr5	151020562	151028993	ENST00000388825	+	GPX3	1597	#FF5500FF	8431	2
chr5	157671552	157680143	ENST00000409999	+	C5orf52	1667	#FF5500FF	8591	2
chr5	160393147	160400097	ENST00000408953	-	ZBED8	939	#FF5500FF	6950	2
chr5	160421821	160428744	ENST00000352433	+	PTTG1	930	#FF5500FF	6923	2
chr5	163437570	163445014	ENST00000393929	+	CCNG1	1163	#FF5500FF	7444	2
chr5	175959526	175968299	ENST00000265097	-	THOC3	1749	#FF5500FF	8773	2
chr5	177402139	177409576	ENST00000253496	-	F12	1162	#FF5500FF	7437	2
chr5	181123121	181130577	ENST00000641318	-	OR2V1	1256	#FF5500FF	7653.33	2
chr5	181236936	181244209	ENST00000512805	-	RACK1	1086	#FF5500FF	7273	2
chr6	10722914	10731119	ENST00000541412	+	TMEM14C	1509	#FF5500FF	8205	2
chr6	12290362	12297194	ENST00000379375	+	EDN1	888	#FF5500FF	6832	2
chr6	26538404	26546254	ENST00000377575	+	HMGN4	1349	#FF5500FF	7850	2
chr6	27125896	27132750	ENST00000607124	-	HIST1H2BJ	902	#FF5500FF	6854	2
chr6	27247722	27256471	ENST00000230582	+	PRSS16	1735	#FF5500FF	8749	2
chr6	28080974	28089563	ENST00000377325	+	ZNF165	1665	#FF5500FF	8589	2
chr6	28225291	28233466	ENST00000252207	+	ZSCAN9	1501	#FF5500FF	8183	2
chr6	28244622	28252224	ENST00000377294	-	ZKSCAN4	1228	#FF5500FF	7602	2
chr6	29457180	29464328	ENST00000377136	+	OR2H1	1032	#FF5500FF	7148	2
chr6	30556885	30563723	ENST00000376560	+	PRR3	894	#FF5500FF	6838	2
chr6	30617708	30626395	ENST00000259873	+	MRPS18B	1710	#FF5500FF	8687	2
chr6	31666101	31673546	ENST00000375880	+	AL662899.3	1164	#FF5500FF	7445	2
chr6	31730580	31736567	ENST00000375784	-	CLIC1	948	#FF5500FF	6975	2
chr6	31952086	31959110	ENST00000375429	-	NELFE	972	#FF5500FF	7024	2
chr6	32659466	32666694	ENST00000434651	-	HLA-DQB1	1449	#FF5500FF	8072.5	2
chr6	32756097	32763490	ENST00000411527	-	HLA-DQB2	1142	#FF5500FF	7393	2
chr6	32845208	32853978	ENST00000354258	-	TAP1	1748	#FF5500FF	8770	2
chr6	33193587	33200688	ENST00000374680	-	RXRB	1006	#FF5500FF	7101	2
chr6	33291653	33299324	ENST00000497454	-	RGL2	1267	#FF5500FF	7671	2
chr6	33572551	33580242	ENST00000374467	-	BAK1	1273	#FF5500FF	7691	2
chr6	35781016	35788152	ENST00000373861	+	CLPSL1	1023	#FF5500FF	7136	2
chr6	41064777	41072591	ENST00000479950	-	OARD1	1330	#FF5500FF	7814	2
chr6	41934932	41941848	ENST00000372991	-	CCND3	927	#FF5500FF	6916	2
chr6	43014212	43021298	ENST00000326974	+	KLHDC3	999	#FF5500FF	7086	2
chr6	43021644	43029597	ENST00000244496	+	RRP36	1391	#FF5500FF	7953	2
chr6	43298263	43305538	ENST00000372585	+	SLC22A7	1087	#FF5500FF	7275	2
chr6	43620489	43629162	ENST00000307126	-	GTPBP2	1703	#FF5500FF	8673	2
chr6	44246165	44253888	ENST00000620073	+	HSP90AB1	1289	#FF5500FF	7723	2
chr6	44258165	44265788	ENST00000275015	-	NFKBIE	1241	#FF5500FF	7623	2
chr6	52236680	52244537	ENST00000336123	-	IL17F	1354	#FF5500FF	7857	2
chr6	57046548	57055225	ENST00000370733	+	KIAA1586	1706	#FF5500FF	8677	2
chr6	81745729	81752708	ENST00000320172	-	FAM46A	953	#FF5500FF	6979	2
chr6	96889312	96897881	ENST00000316149	-	NDUFAF4	1654	#FF5500FF	8569	2
chr6	99606729	99614759	ENST00000369215	+	PRDM13	1427	#FF5500FF	8030	2
chr6	117265573	117273562	ENST00000326274	+	VGLL2	1405	#FF5500FF	7989	2
chr6	126340173	126348875	ENST00000368328	+	CENPW	1718	#FF5500FF	8702	2
chr6	149941999	149949235	ENST00000367351	+	ULBP2	1072	#FF5500FF	7236	2
chr6	150018333	150025471	ENST00000367341	-	RAET1L	1025	#FF5500FF	7138	2
chr6	158636473	158644739	ENST00000367089	-	DYNLT1	1537	#FF5500FF	8266	2
chr6	159790465	159798436	ENST00000367034	+	MRPL18	1397	#FF5500FF	7971	2
chr6	170282205	170290473	ENST00000366756	-	DLL1	1539	#FF5500FF	8268	2
chr7	6615616	6624290	ENST00000457543	+	ZNF853	1704	#FF5500FF	8674	2
chr7	10931950	10940256	ENST00000339600	-	NDUFA4	1548	#FF5500FF	8306	2
chr7	24284162	24291865	ENST00000242152	+	NPY	1278	#FF5500FF	7703	2
chr7	38257878	38265678	ENST00000443402	-	TRGC1	1328	#FF5500FF	7800	2
chr7	40126022	40134659	ENST00000306984	-	MPLKIP	1691	#FF5500FF	8637	2
chr7	44565416	44574002	ENST00000258772	-	DDX56	1661	#FF5500FF	8586	2
chr7	45080437	45088914	ENST00000490531	-	NACAD	1621	#FF5500FF	8477	2
chr7	45912597	45921274	ENST00000275521	-	IGFBP3	1707	#FF5500FF	8677	2
chr7	54752249	54759246	ENST00000395535	-	SEC61G	962	#FF5500FF	6997	2
chr7	66987676	66995601	ENST00000246868	-	SBDS	1380	#FF5500FF	7925	2
chr7	73834589	73842535	ENST00000297873	-	METTL27	1390	#FF5500FF	7946	2
chr7	75986836	75994659	ENST00000493111	-	TMEM120A	1335	#FF5500FF	7823	2
chr7	91264363	91271326	ENST00000287934	+	FZD1	944	#FF5500FF	6963	2
chr7	91872890	91880720	ENST00000351870	-	MTERF1	1338	#FF5500FF	7830	2
chr7	92528772	92537534	ENST00000265732	+	RBM48	1742	#FF5500FF	8762	2
chr7	93921698	93928610	ENST00000248564	+	GNG11	924	#FF5500FF	6912	2
chr7	97731907	97740472	ENST00000319273	+	TAC1	1652	#FF5500FF	8565	2
chr7	99493239	99500297	ENST00000337673	-	ZNF394	991	#FF5500FF	7058	2
chr7	100159243	100167284	ENST00000413800	-	GAL3ST4	1435	#FF5500FF	8041	2
chr7	100169605	100177367	ENST00000292377	-	GPC2	1310	#FF5500FF	7762	2
chr7	100456614	100464271	ENST00000332375	-	C7orf61	1260	#FF5500FF	7657	2
chr7	101154396	101161277	ENST00000337619	+	AP1S1	912	#FF5500FF	6881	2
chr7	101314655	101321803	ENST00000315322	-	IFT22	1033	#FF5500FF	7148	2
chr7	102456237	102464876	ENST00000292566	-	ALKBH4	1693	#FF5500FF	8639	2
chr7	102464928	102473168	ENST00000292616	+	LRWD1	1524	#FF5500FF	8240	2
chr7	108562226	108569723	ENST00000415914	-	THAP5	1188	#FF5500FF	7497	2
chr7	113080246	113087755	ENST00000297146	-	GPR85	1198	#FF5500FF	7509	2
chr7	123655806	123664290	ENST00000458573	+	LMOD2	1624	#FF5500FF	8484	2
chr7	143132076	143139746	ENST00000291009	+	PIP	1266	#FF5500FF	7670	2
chr7	143279956	143287296	ENST00000409102	+	TMEM139	1120	#FF5500FF	7340	2
chr7	143639229	143647646	ENST00000636941	-	AC073264.3	1595	#FF5500FF	8417	2
chr7	144000319	144008793	ENST00000641698	+	OR6B1	1618	#FF5500FF	8474	2
chr7	144123175	144131188	ENST00000641068	+	OR2A14	1418	#FF5500FF	8013	2
chr7	144257662	144264792	ENST00000641841	-	OR2A7	1019	#FF5500FF	7130	2
chr7	150625374	150632385	ENST00000328902	-	GIMAP6	967	#FF5500FF	7011	2
chr7	150685699	150693641	ENST00000223293	+	GIMAP2	1388	#FF5500FF	7942	2
chr8	6870574	6878022	ENST00000297439	-	DEFB1	1165	#FF5500FF	7448	2
chr8	12064388	12071747	ENST00000437818	-	DEFB130B	1127	#FF5500FF	7359	2
chr8	12310961	12318316	ENST00000400079	-	DEFB130A	1124	#FF5500FF	7355	2
chr8	23287907	23296279	ENST00000265806	+	R3HCC1	1576	#FF5500FF	8372	2
chr8	33591331	33600106	ENST00000256261	-	DUSP26	1751	#FF5500FF	8775	2
chr8	38143648	38151265	ENST00000276449	-	STAR	1237	#FF5500FF	7617	2
chr8	38988807	38996533	ENST00000456397	-	TM2D2	1292	#FF5500FF	7726	2
chr8	56211754	56218613	ENST00000355315	+	CHCHD7	905	#FF5500FF	6859	2
chr8	81440325	81447523	ENST00000256103	-	PMP2	1057	#FF5500FF	7198	2
chr8	98944441	98952104	ENST00000297565	+	OSR2	1263	#FF5500FF	7663	2
chr8	102648778	102655902	ENST00000285407	-	KLF10	1018	#FF5500FF	7124	2
chr8	116766502	116774690	ENST00000309822	+	UTP23	1506	#FF5500FF	8188	2
chr8	119416305	119424353	ENST00000259526	+	NOV	1441	#FF5500FF	8048	2
chr8	123645526	123652950	ENST00000325995	-	KLHL38	1156	#FF5500FF	7424	2
chr8	125430320	125438405	ENST00000311922	+	TRIB1	1456	#FF5500FF	8085	2
chr8	142910558	142917843	ENST00000323110	-	CYP11B2	1093	#FF5500FF	7285	2
chr8	143833720	143840974	ENST00000442628	-	NRBP2	1077	#FF5500FF	7254	2
chr8	144466042	144474202	ENST00000301332	+	KIFC2	1491	#FF5500FF	8160	2
chr9	33240163	33248567	ENST00000379721	+	SPINK4	1588	#FF5500FF	8404	2
chr9	34613550	34620480	ENST00000259632	-	DCTN3	935	#FF5500FF	6930	2
chr9	34990249	34998433	ENST00000454002	+	DNAJB5	1503	#FF5500FF	8184	2
chr9	35088690	35096548	ENST00000378617	-	PIGO	1355	#FF5500FF	7858	2
chr9	35673855	35681159	ENST00000378357	+	CA9	1101	#FF5500FF	7304	2
chr9	35682929	35689922	ENST00000360958	-	TPM2	958	#FF5500FF	6993	2
chr9	87966633	87974752	ENST00000325303	-	CDK20	1470	#FF5500FF	8119	2
chr9	93446493	93453592	ENST00000375412	-	FAM120AOS	1005	#FF5500FF	7099	2
chr9	99222300	99230615	ENST00000223641	+	SEC61B	1551	#FF5500FF	8315	2
chr9	110199560	110208189	ENST00000400613	-	C9orf152	1684	#FF5500FF	8629	2
chr9	113267007	113275589	ENST00000374206	-	CDC26	1660	#FF5500FF	8582	2
chr9	114091637	114099291	ENST00000640217	-	KIF12	1258	#FF5500FF	7654	2
chr9	122742302	122750783	ENST00000304720	+	OR1L6	1623	#FF5500FF	8481	2
chr9	127706991	127714023	ENST00000373295	+	CFAP157	976	#FF5500FF	7032	2
chr9	128120692	128128462	ENST00000338961	-	PTGES2	1316	#FF5500FF	7770	2
chr9	128689225	128696388	ENST00000322030	+	SET	1040	#FF5500FF	7163	2
chr9	129803152	129811281	ENST00000259339	+	TOR1B	1479	#FF5500FF	8129	2
chr9	129827289	129835275	ENST00000372447	-	C9orf78	1402	#FF5500FF	7986	2
chr9	131523800	131531268	ENST00000372215	-	UCK1	1176	#FF5500FF	7468	2
chr9	132582184	132590266	ENST00000263610	+	BARHL1	1453	#FF5500FF	8082	2
chr9	133328773	133336398	ENST00000372022	-	SURF6	1243	#FF5500FF	7625	2
chr9	133471094	133479137	ENST00000371899	-	SLC2A6	1436	#FF5500FF	8043	2
chr9	134909584	134917963	ENST00000371806	-	FCN1	1580	#FF5500FF	8379	2
chr9	136196249	136203158	ENST00000371746	-	LHX3	923	#FF5500FF	6909	2
chr9	136401924	136410609	ENST00000298537	-	SDCCAG3	1709	#FF5500FF	8685	2
chr9	136852366	136860797	ENST00000317446	+	MAMDC4	1598	#FF5500FF	8431	2
chr9	136977517	136985435	ENST00000471521	+	AL807752.7	1376	#FF5500FF	7918	2
chr9	137062123	137070588	ENST00000409687	-	SAPCD2	1613	#FF5500FF	8465	2
chr9	137077500	137084538	ENST00000409858	+	UAP1L1	980	#FF5500FF	7038	2
chr9	137434363	137441449	ENST00000344119	-	ENTPD8	1000	#FF5500FF	7086	2
chr9	137582078	137590490	ENST00000298585	-	ZMYND19	1592	#FF5500FF	8412	2
chrX	9024994	9033075	ENST00000428477	-	FAM9B	1675	#FF5500FF	8607	2
chrX	30230435	30237492	ENST00000361644	+	MAGEB3	988	#FF5500FF	7057	2
chrX	30243729	30252038	ENST00000378981	+	MAGEB1	1550	#FF5500FF	8309	2
chrX	47651797	47659161	ENST00000333119	-	UXT	1130	#FF5500FF	7364	2
chrX	48521157	48528716	ENST00000495186	+	EBP	1212	#FF5500FF	7559	2
chrX	48683778	48691427	ENST00000376701	+	WAS	1253	#FF5500FF	7649	2
chrX	48786553	48794308	ENST00000376670	+	GATA1	1306	#FF5500FF	7755	2
chrX	48903179	48911859	ENST00000247138	-	SLC35A2	1708	#FF5500FF	8680	2
chrX	49322056	49329384	ENST00000442437	+	GAGE12J	1112	#FF5500FF	7328	2
chrX	49331615	49338952	ENST00000612958	+	GAGE13	1118	#FF5500FF	7337	2
chrX	49532210	49539538	ENST00000420398	+	GAGE12C	1113	#FF5500FF	7328	2
chrX	49541766	49549094	ENST00000405679	+	GAGE12D	1114	#FF5500FF	7328	2
chrX	49570433	49577754	ENST00000445148	+	GAGE12G	1110	#FF5500FF	7321	2
chrX	49579982	49587301	ENST00000381722	+	GAGE12H	1108	#FF5500FF	7319	2
chrX	49687449	49695993	ENST00000376150	-	PAGE1	1644	#FF5500FF	8544	2
chrX	52061826	52069182	ENST00000497164	-	MAGED4B	1139	#FF5500FF	7389	2
chrX	52184911	52192268	ENST00000375626	+	MAGED4	1125	#FF5500FF	7357	2
chrX	53422940	53431115	ENST00000375327	+	RIBC1	1497	#FF5500FF	8175	2
chrX	54807598	54815694	ENST00000375053	+	MAGED2	1530	#FF5500FF	8252.5	2
chrX	55000356	55009057	ENST00000374987	+	APEX2	1717	#FF5500FF	8701	2
chrX	71096196	71103535	ENST00000374259	+	FOXO4	1119	#FF5500FF	7339	2
chrX	72134149	72141257	ENST00000510661	+	NHSL2	1012	#FF5500FF	7108	2
chrX	73447253	73455245	ENST00000373514	+	CDX4	1406	#FF5500FF	7992	2
chrX	77899437	77907373	ENST00000481445	+	COX7B	1385	#FF5500FF	7936	2
chrX	78747708	78756404	ENST00000614823	+	LPAR4	1715	#FF5500FF	8696	2
chrX	79360383	79367359	ENST00000373298	-	ITM2A	949	#FF5500FF	6976	2
chrX	88747224	88754785	ENST00000276127	+	CPXCR1	1213	#FF5500FF	7561	2
chrX	109536875	109544690	ENST00000372106	+	NXT2	1331	#FF5500FF	7815	2
chrX	119236252	119244466	ENST00000217971	+	PGRMC1	1513	#FF5500FF	8214	2
chrX	120070671	120077705	ENST00000371402	-	RHOXF2B	979	#FF5500FF	7034	2
chrX	120109052	120115937	ENST00000217999	-	RHOXF1	913	#FF5500FF	6885	2
chrX	120158560	120165630	ENST00000371388	+	RHOXF2	993	#FF5500FF	7070	2
chrX	120250751	120258398	ENST00000326624	+	ZBTB33	1252	#FF5500FF	7647	2
chrX	120603979	120612479	ENST00000371317	+	MCTS1	1628	#FF5500FF	8500	2
chrX	135777129	135785298	ENST00000487941	-	CT45A5	1493	#FF5500FF	8169	2
chrX	135829246	135837268	ENST00000610598	-	CT45A7	1421	#FF5500FF	8022	2
chrX	135846498	135854538	ENST00000611660	-	CT45A8	1434	#FF5500FF	8040	2
chrX	135863775	135871812	ENST00000620704	-	CT45A9	1433	#FF5500FF	8037	2
chrX	135881062	135889086	ENST00000611668	-	CT45A10	1422	#FF5500FF	8024	2
chrX	136873460	136880725	ENST00000320676	-	RBMX	1082	#FF5500FF	7265	2
chrX	143025917	143034280	ENST00000446864	+	SPANXN4	1572	#FF5500FF	8363	2
chrX	143508734	143517475	ENST00000370503	-	SPANXN3	1732	#FF5500FF	8741	2
chrX	145818170	145825842	ENST00000370490	+	SLITRK2	1268	#FF5500FF	7672	2
chrX	150983285	150990775	ENST00000325307	+	HMGB3	1185	#FF5500FF	7490	2
chrX	151716034	151723194	ENST00000370350	+	FATE1	1038	#FF5500FF	7160	2
chrX	151738450	151745304	ENST00000329903	+	CNGA2	903	#FF5500FF	6854	2
chrX	153344276	153351393	ENST00000370249	+	ZNF275	1016	#FF5500FF	7117	2
chrX	153418321	153426481	ENST00000338647	+	ZFP92	1492	#FF5500FF	8160	2
chrX	153688098	153696593	ENST00000253122	+	SLC6A8	1627	#FF5500FF	8495	2
chrX	153785765	153794523	ENST00000217901	-	IDH3G	1740	#FF5500FF	8758	2
chrX	154428631	154436516	ENST00000369762	+	ATP6AP1	1365	#FF5500FF	7885	2
chrX	155061621	155071362	ENST00000369484	-	CMC4	1614	#FF5500FF	8467	2
chrX	155064033	155071226	ENST00000369476	-	MTCP1	1615	#FF5500FF	8467	2
chrY	6865917	6874027	ENST00000215479	-	AMELY	1466	#FF5500FF	8110	2
chr1	75786200	75795079	ENST00000319942	+	RABGGTB	1786	#FFAA00FF	8879	3
chr1	85266247	85277090	ENST00000370580	-	BCL10	2606	#FFAA00FF	10843	3
chr1	89260581	89270863	ENST00000370459	-	GBP5	2399	#FFAA00FF	10282	3
chr1	92474761	92483954	ENST00000370332	-	GFI1	2388	#FFAA00FF	10251.5	3
chr1	92832024	92841924	ENST00000370321	+	RPL5	2237	#FFAA00FF	9900	3
chr1	175012957	175023425	ENST00000476371	-	MRPS14	2474	#FFAA00FF	10468	3
chr1	178513076	178522649	ENST00000319416	+	TEX35	2076	#FFAA00FF	9573	3
chr1	182381703	182392206	ENST00000331872	-	GLUL	2482	#FFAA00FF	10503	3
chr12	101728647	101739426	ENST00000266743	-	SYCP3	2581	#FFAA00FF	10779	3
chr12	106237876	106247988	ENST00000378026	-	CKAP4	2334	#FFAA00FF	10112	3
chr12	106977290	106987149	ENST00000392830	-	MTERF2	2224	#FFAA00FF	9867.5	3
chr15	59611783	59620008	ENST00000560585	+	GCNT3	2080	#FFAA00FF	9582.5	3
chr15	63148249	63157802	ENST00000330964	-	RPS27L	2070	#FFAA00FF	9553	3
chr15	64815631	64825668	ENST00000268043	-	PIF1	2304	#FFAA00FF	10037	3
chr16	84177854	84187011	ENST00000567759	-	TAF1C	1902	#FFAA00FF	9157	3
chr16	88677681	88686493	ENST00000332281	-	SNAI3	1766	#FFAA00FF	8812	3
chr16	88696494	88706421	ENST00000312838	-	RNF166	2245	#FFAA00FF	9927	3
chr16	88706482	88715386	ENST00000312060	+	CTU2	1796	#FFAA00FF	8904	3
chr16	89686667	89696364	ENST00000353379	+	CDK10	2130	#FFAA00FF	9697	3
chr18	49477249	49487252	ENST00000613385	-	C18orf32	2257	#FFAA00FF	9954.5	3
chr18	49481680	49491586	ENST00000584895	-	RPL17-C18orf32	2258	#FFAA00FF	9954.5	3
chr18	59220167	59230771	ENST00000256857	+	GRP	2513	#FFAA00FF	10604	3
chr18	63556159	63567011	ENST00000382768	+	SERPINB12	2611	#FFAA00FF	10852	3
chr2	71068621	71078565	ENST00000244204	+	NAGK	2254	#FFAA00FF	9944	3
chr2	73202257	73212513	ENST00000398468	+	NOTO	2390	#FFAA00FF	10256	3
chr2	74474101	74482996	ENST00000290418	-	CCDC142	1792	#FFAA00FF	8895	3
chr2	161416093	161425870	ENST00000389554	+	TBR1	2177	#FFAA00FF	9777	3
chr2	162142872	162152403	ENST00000418842	-	GCG	2057	#FFAA00FF	9531	3
chr2	178451435	178461390	ENST00000409117	+	DFNB59	2259	#FFAA00FF	9955	3
chr2	199955316	199964108	ENST00000295079	+	MAIP1	1756	#FFAA00FF	8792	3
chr22	26483876	26494658	ENST00000215917	+	SRRD	2582	#FFAA00FF	10782	3
chr22	31618490	31628221	ENST00000382151	-	PISD	2150	#FFAA00FF	9731	3
chr22	32149005	32159288	ENST00000382097	-	C22orf42	2400	#FFAA00FF	10283	3
chr22	37010858	37019467	ENST00000403892	-	TST	1784	#FFAA00FF	8867.67	3
chr22	37019634	37029801	ENST00000401419	+	MPST	2354	#FFAA00FF	10167	3
chr3	45026182	45036071	ENST00000296130	+	CLEC3B	2234	#FFAA00FF	9889	3
chr3	46017023	46027742	ENST00000309285	-	XCR1	2552	#FFAA00FF	10719	3
chr3	46701332	46710886	ENST00000326431	+	TMIE	2071	#FFAA00FF	9554	3
chr3	48625724	48635441	ENST00000395550	-	SLC26A6	2140	#FFAA00FF	9717	3
chr3	49007061	49015953	ENST00000395474	+	WDR6	1791	#FFAA00FF	8892	3
chr3	49095931	49105135	ENST00000306125	-	QARS	1921	#FFAA00FF	9204	3
chr3	49268785	49277909	ENST00000343010	-	C3orf62	1889	#FFAA00FF	9124	3
chr3	49416774	49422753	ENST00000273588	-	AMT	1939	#FFAA00FF	9248	3
chr3	49416793	49429310	ENST00000636166	-	AC104452.1	2025	#FFAA00FF	9449	3
chr3	49422945	49429326	ENST00000273598	-	NICN1	2026	#FFAA00FF	9449	3
chr3	49674001	49683963	ENST00000296456	+	APEH	2266	#FFAA00FF	9962	3
chr3	49790731	49799821	ENST00000412678	-	CDHR4	1880	#FFAA00FF	9090	3
chr3	50267607	50277139	ENST00000618865	+	SEMA3B	2060	#FFAA00FF	9532	3
chr3	50279026	50288114	ENST00000316436	+	LSMEM2	1878	#FFAA00FF	9088	3
chr3	50558024	50567665	ENST00000426034	-	C3orf18	2104	#FFAA00FF	9641	3
chr3	51957453	51967457	ENST00000355852	-	PCBP4	2293	#FFAA00FF	10004	3
chr3	51968509	51983409	ENST00000483233	-	ABHD14B	2485	#FFAA00FF	10514.5	3
chr3	51975067	51981196	ENST00000273596	+	ABHD14A	2556	#FFAA00FF	10727.7	3
chr3	51977883	51989037	ENST00000637978	+	ABHD14A-ACY1	2089	#FFAA00FF	9599.58	3
chr3	52228609	52239260	ENST00000305533	-	TWF2	2531	#FFAA00FF	10651	3
chr3	52401012	52410350	ENST00000460680	-	BAP1	1977	#FFAA00FF	9338	3
chr3	52524386	52535054	ENST00000307076	-	NT5DC2	2535	#FFAA00FF	10668	3
chr3	57556276	57566844	ENST00000311180	+	PDE12	2505	#FFAA00FF	10568	3
chr3	58492113	58502352	ENST00000404589	+	KCTD6	2379	#FFAA00FF	10239	3
chr3	126549672	126558965	ENST00000318225	-	C3orf22	1958	#FFAA00FF	9293	3
chr3	129430949	129440009	ENST00000249910	-	MBD4	1863	#FFAA00FF	9060	3
chr6	110958559	110967890	ENST00000329970	+	GTF3C6	1973	#FFAA00FF	9331	3
chr7	128672397	128683159	ENST00000474069	+	FAM71F2	2572	#FFAA00FF	10762	3
chr7	129502478	129512932	ENST00000462322	+	SMKR1	2471	#FFAA00FF	10454	3
chr7	130207859	130216843	ENST00000297819	+	SSMEM1	1827	#FFAA00FF	8984	3
chrX	103822321	103832228	ENST00000243298	-	RAB9B	2239	#FFAA00FF	9907	3
chrX	108722069	108732687	ENST00000563887	-	AL035425.2	2518	#FFAA00FF	10618	3
chr1	6580047	6589280	ENST00000377674	+	ZBTB48	1931	#FFAA00FF	9233	3
chr1	6613684	6624033	ENST00000377648	+	PHF13	2430	#FFAA00FF	10349	3
chr1	6625191	6635586	ENST00000377627	+	THAP3	2440	#FFAA00FF	10395	3
chr1	7771268	7781432	ENST00000054666	+	VAMP3	2349	#FFAA00FF	10164	3
chr1	11664123	11674354	ENST00000376753	+	FBXO6	2377	#FFAA00FF	10231	3
chr1	13068676	13077884	ENST00000614839	+	PRAMEF25	1922	#FFAA00FF	9208	3
chr1	13254211	13263314	ENST00000622421	+	PRAMEF5	1884	#FFAA00FF	9103	3
chr1	20186084	20196048	ENST00000375099	+	UBXN10	2268	#FFAA00FF	9964	3
chr1	20651766	20661544	ENST00000415136	-	DDOST	2178	#FFAA00FF	9778	3
chr1	22001655	22012522	ENST00000290122	+	CELA3A	2620	#FFAA00FF	10867	3
chr1	23359447	23369442	ENST00000314011	-	ZNF436	2290	#FFAA00FF	9995	3
chr1	23778404	23788232	ENST00000246151	+	PITHD1	2197	#FFAA00FF	9828	3
chr1	23970363	23980319	ENST00000492112	-	SRSF10	2260	#FFAA00FF	9956	3
chr1	25222678	25232493	ENST00000236273	-	SYF2	2193	#FFAA00FF	9815	3
chr1	25813972	25823744	ENST00000527604	+	AL020996.2	2172	#FFAA00FF	9772	3
chr1	25861209	25871253	ENST00000374296	-	PAQR7	2310	#FFAA00FF	10044	3
chr1	26787994	26798398	ENST00000078527	+	PIGV	2445	#FFAA00FF	10404	3
chr1	26890488	26900466	ENST00000361720	-	GPATCH3	2279	#FFAA00FF	9978	3
chr1	26949561	26960406	ENST00000320567	-	KDF1	2607	#FFAA00FF	10845	3
chr1	31617699	31627318	ENST00000403528	+	HCRTR1	2095	#FFAA00FF	9619	3
chr1	32222369	32231604	ENST00000373586	+	EIF3I	1933	#FFAA00FF	9235	3
chr1	35182931	35193148	ENST00000357214	-	SFPQ	2372	#FFAA00FF	10217	3
chr1	35557791	35566779	ENST00000356090	+	NCDN	1829	#FFAA00FF	8988	3
chr1	37474551	37484379	ENST00000373087	+	ZC3H12A	2198	#FFAA00FF	9828	3
chr1	37556918	37566857	ENST00000296218	+	DNALI1	2251	#FFAA00FF	9939	3
chr1	37681569	37690520	ENST00000358011	-	C1orf109	1816	#FFAA00FF	8951	3
chr1	42787989	42798230	ENST00000536543	+	TMEM269	2381	#FFAA00FF	10241	3
chr1	42807051	42816804	ENST00000372522	-	SVBP	2158	#FFAA00FF	9753	3
chr1	45002539	45011329	ENST00000372172	-	HECTD3	1754	#FFAA00FF	8790	3
chr1	46175086	46185958	ENST00000372003	+	TSPAN1	2623	#FFAA00FF	10872	3
chr1	46188682	46198443	ENST00000371984	-	POMGNT1	2167	#FFAA00FF	9761	3
chr1	46607714	46616891	ENST00000319928	-	MOB3C	1907	#FFAA00FF	9177	3
chr1	54008832	54018130	ENST00000371360	-	LDLRAD1	1963	#FFAA00FF	9298	3
chr1	103616810	103625777	ENST00000622339	+	AMY2A	1822	#FFAA00FF	8967	3
chr1	103655754	103664554	ENST00000370083	+	AMY1A	1761	#FFAA00FF	8800	3
chr1	103687414	103696454	ENST00000370080	-	AMY1B	1857	#FFAA00FF	9040	3
chr1	108692322	108701803	ENST00000370025	+	PRPF38B	2035	#FFAA00FF	9481	3
chr1	109483938	109492734	ENST00000369870	+	ATXN7L2	1759	#FFAA00FF	8796	3
chr1	110059993	110070700	ENST00000369792	-	ALX3	2549	#FFAA00FF	10707	3
chr1	111439889	111449376	ENST00000235090	-	WDR77	2038	#FFAA00FF	9487	3
chr1	113894747	113904998	ENST00000369569	-	AP4B1	2401	#FFAA00FF	10287	3
chr1	113905140	113914086	ENST00000369563	+	DCLRE1B	1813	#FFAA00FF	8946	3
chr1	117111059	117121728	ENST00000256649	-	TRIM45	2536	#FFAA00FF	10669	3
chr1	145848521	145859080	ENST00000393045	-	PIAS3	2500	#FFAA00FF	10559	3
chr1	149782689	149792518	ENST00000369168	+	FCGR1A	2200	#FFAA00FF	9829	3
chr1	150149979	150160065	ENST00000369124	+	PLEKHO1	2325	#FFAA00FF	10086	3
chr1	150965172	150975003	ENST00000271688	-	CERS2	2201	#FFAA00FF	9831.5	3
chr1	150996085	151006404	ENST00000622754	-	MINDY1	2419	#FFAA00FF	10319	3
chr1	151282266	151292180	ENST00000336715	+	ZNF687	2242	#FFAA00FF	9914	3
chr1	153618798	153628180	ENST00000339556	-	S100A13	1999	#FFAA00FF	9382	3
chr1	153662035	153671048	ENST00000361891	-	ILF2	1847	#FFAA00FF	9013	3
chr1	154548576	154558633	ENST00000292211	-	UBE2Q1	2313	#FFAA00FF	10057	3
chr1	154983358	154993111	ENST00000315144	+	FLAD1	2159	#FFAA00FF	9753	3
chr1	155262867	155273287	ENST00000361168	-	CLK2	2453	#FFAA00FF	10420	3
chr1	156061159	156070514	ENST00000361084	+	RAB25	1984	#FFAA00FF	9355	3
chr1	156072012	156081998	ENST00000532414	-	MEX3A	2286	#FFAA00FF	9986	3
chr1	156282947	156292443	ENST00000295694	+	TMEM79	2041	#FFAA00FF	9496	3
chr1	156337313	156346995	ENST00000368255	+	TSACC	2124	#FFAA00FF	9682	3
chr1	156742106	156751744	ENST00000357325	-	HDGF	2102	#FFAA00FF	9638	3
chr1	156806242	156816862	ENST00000368199	-	SH2D2A	2519	#FFAA00FF	10620	3
chr1	158544549	158554405	ENST00000641282	-	OR6Y1	2217	#FFAA00FF	9856	3
chr1	158560605	158570580	ENST00000641540	-	OR6P1	2276	#FFAA00FF	9975	3
chr1	159826749	159837249	ENST00000289707	+	SLAMF8	2479	#FFAA00FF	10500	3
chr1	160081569	160090563	ENST00000368088	+	KCNJ9	1838	#FFAA00FF	8994	3
chr1	160205336	160215376	ENST00000360472	+	PEA15	2306	#FFAA00FF	10040	3
chr1	160945024	160954799	ENST00000368029	-	ITLN2	2175	#FFAA00FF	9775	3
chr1	162854296	162859664	ENST00000367911	-	CCDC190	2243	#FFAA00FF	9916.5	3
chr1	193096467	193106114	ENST00000367440	-	GLRX2	2107	#FFAA00FF	9647	3
chr1	202122857	202133592	ENST00000367282	+	GPR37L1	2559	#FFAA00FF	10735	3
chr1	202331656	202341980	ENST00000367274	-	UBE2T	2421	#FFAA00FF	10324	3
chr1	202878956	202889135	ENST00000367262	-	RABIF	2357	#FFAA00FF	10179	3
chr1	203340627	203351489	ENST00000354955	-	FMOD	2616	#FFAA00FF	10862	3
chr1	203861614	203870550	ENST00000414487	+	SNRPE	1809	#FFAA00FF	8936	3
chr1	220689844	220699157	ENST00000294889	+	C1orf115	1968	#FFAA00FF	9313	3
chr1	224183170	224193441	ENST00000323699	+	DEGS1	2396	#FFAA00FF	10271	3
chr1	226061850	226071523	ENST00000366816	+	H3F3A	2117	#FFAA00FF	9673	3
chr1	228139961	228148840	ENST00000366730	+	GUK1	1787	#FFAA00FF	8879	3
chr1	228149851	228159826	ENST00000366714	+	GJC2	2277	#FFAA00FF	9975	3
chr1	234373467	234384048	ENST00000619305	+	COA6	2506	#FFAA00FF	10581	3
chr1	244835321	244845057	ENST00000411948	+	COX20	2151	#FFAA00FF	9736	3
chr1	247449117	247458105	ENST00000641149	-	OR2B11	1830	#FFAA00FF	8988	3
chr1	247670811	247679739	ENST00000642119	-	OR13G1	1806	#FFAA00FF	8928	3
chr1	247770168	247779524	ENST00000446393	+	OR9H1P	1985	#FFAA00FF	9356	3
chr1	247814659	247824119	ENST00000641093	-	OR14A16	2030	#FFAA00FF	9460	3
chr1	247924888	247935339	ENST00000318244	+	OR2AJ1	2468	#FFAA00FF	10451	3
chr1	248013659	248024276	ENST00000355281	+	OR2L5	2517	#FFAA00FF	10617	3
chr1	248445511	248455725	ENST00000641925	+	OR2T2	2369	#FFAA00FF	10214	3
chr1	248636355	248645278	ENST00000641268	-	OR2T35	1802	#FFAA00FF	8923	3
chr1	248850005	248859072	ENST00000306601	-	ZNF692	1867	#FFAA00FF	9067	3
chr10	5365008	5374692	ENST00000380433	+	UCN3	2125	#FFAA00FF	9684	3
chr10	17228258	17237592	ENST00000544301	+	VIM	1974	#FFAA00FF	9334	3
chr10	25016657	25026664	ENST00000376356	+	THNSL1	2294	#FFAA00FF	10007	3
chr10	47348370	47357875	ENST00000584701	+	RBP3	2046	#FFAA00FF	9505	3
chr10	70432314	70441667	ENST00000287139	-	NODAL	1981	#FFAA00FF	9353	3
chr10	73423580	73433561	ENST00000299432	-	MSS51	2281	#FFAA00FF	9981	3
chr10	73631653	73641757	ENST00000359322	-	MYOZ1	2328	#FFAA00FF	10104	3
chr10	73796513	73811651	ENST00000603027	-	AC022400.6	2494	#FFAA00FF	10544.3	3
chr10	73801910	73808731	ENST00000299641	-	NDST2	2495	#FFAA00FF	10544.3	3
chr10	79703226	79712757	ENST00000429828	+	NUTM2B	2058	#FFAA00FF	9531	3
chr10	79841357	79850878	ENST00000429984	+	NUTM2E	2051	#FFAA00FF	9521	3
chr10	84231592	84241461	ENST00000372105	-	LRIT1	2226	#FFAA00FF	9869	3
chr10	87225447	87234978	ENST00000381707	+	NUTM2A	2059	#FFAA00FF	9531	3
chr10	87357667	87367195	ENST00000381697	+	NUTM2D	2053	#FFAA00FF	9528	3
chr10	90912095	90921276	ENST00000371697	-	ANKRD1	1909	#FFAA00FF	9181	3
chr10	93591686	93601226	ENST00000371464	-	RBP4	2165	#FFAA00FF	9758.5	3
chr10	93893972	93903824	ENST00000371408	+	SLC35G1	2214	#FFAA00FF	9852	3
chr10	97436141	97446017	ENST00000370902	-	EXOSC1	2229	#FFAA00FF	9876	3
chr10	97677423	97687323	ENST00000370626	-	AVPI1	2238	#FFAA00FF	9900	3
chr10	99610521	99620364	ENST00000370495	-	SLC25A28	2209	#FFAA00FF	9843	3
chr10	100997071	101007836	ENST00000370223	+	LZTS2	2574	#FFAA00FF	10765	3
chr10	101031233	101041244	ENST00000393459	+	SFXN3	2298	#FFAA00FF	10011	3
chr10	101578881	101587421	ENST00000370169	-	POLL	1808	#FFAA00FF	8934	3
chr10	102423244	102432661	ENST00000369937	-	CUEDC2	2014	#FFAA00FF	9417	3
chr10	122980039	122990390	ENST00000368887	+	PSTK	2431	#FFAA00FF	10351	3
chr10	125766452	125775821	ENST00000368808	-	MMP21	1994	#FFAA00FF	9369	3
chr11	5128775	5138251	ENST00000642125	-	OR52A5	2055	#FFAA00FF	9528.5	3
chr11	5893207	5902730	ENST00000610445	+	OR52E5	2052	#FFAA00FF	9523	3
chr11	5942250	5951347	ENST00000641160	+	OR56A3	1883	#FFAA00FF	9097	3
chr11	6431048	6441064	ENST00000265983	-	HPX	2300	#FFAA00FF	10016	3
chr11	8911139	8920084	ENST00000309377	+	AKIP1	1812	#FFAA00FF	8945	3
chr11	47177524	47186407	ENST00000298838	-	PACSIN3	1788	#FFAA00FF	8883	3
chr11	47239301	47248906	ENST00000256997	-	ACP2	2091	#FFAA00FF	9605	3
chr11	47257961	47268784	ENST00000441012	+	NR1H3	2597	#FFAA00FF	10823	3
chr11	55262181	55271119	ENST00000417545	+	TRIM48	1810	#FFAA00FF	8938	3
chr11	56027653	56038191	ENST00000641320	+	OR5AS1	2492	#FFAA00FF	10538	3
chr11	57181746	57191717	ENST00000497933	+	LRRC55	2272	#FFAA00FF	9971	3
chr11	57325984	57335877	ENST00000278412	-	SSRP1	2235	#FFAA00FF	9893	3
chr11	58834064	58844784	ENST00000287275	-	GLYATL2	2553	#FFAA00FF	10720	3
chr11	59416968	59426412	ENST00000302040	-	OR5A2	2022	#FFAA00FF	9444	3
chr11	59511367	59520703	ENST00000641278	+	OR4D9	1975	#FFAA00FF	9336	3
chr11	60842070	60851081	ENST00000227520	+	CCDC86	1845	#FFAA00FF	9011	3
chr11	60913873	60923443	ENST00000227525	+	TMEM109	2075	#FFAA00FF	9570	3
chr11	61203379	61213098	ENST00000325558	+	PGA3	2141	#FFAA00FF	9719	3
chr11	61222215	61231927	ENST00000378149	+	PGA4	2137	#FFAA00FF	9712	3
chr11	61241041	61251448	ENST00000312403	+	PGA5	2446	#FFAA00FF	10407	3
chr11	61481119	61490931	ENST00000338608	+	PPP1R32	2191	#FFAA00FF	9812	3
chr11	62602217	62612765	ENST00000394773	-	EML3	2497	#FFAA00FF	10548	3
chr11	62662816	62671769	ENST00000354588	-	LBHD1	1817	#FFAA00FF	8953	3
chr11	62728538	62738636	ENST00000316461	+	TTC9C	2327	#FFAA00FF	10098	3
chr11	63506101	63516709	ENST00000394618	+	LGALS12	2515	#FFAA00FF	10608	3
chr11	63536820	63546462	ENST00000255688	+	RARRES3	2105	#FFAA00FF	9642	3
chr11	63552769	63563383	ENST00000255695	-	HRASLS2	2516	#FFAA00FF	10614	3
chr11	63759891	63768775	ENST00000433688	-	C11orf95	1789	#FFAA00FF	8884	3
chr11	64306226	64316743	ENST00000405666	+	ESRRA	2487	#FFAA00FF	10517	3
chr11	64924670	64934473	ENST00000164133	+	PPP2R5B	2188	#FFAA00FF	9803	3
chr11	64987942	64997045	ENST00000301887	-	BATF2	1885	#FFAA00FF	9103	3
chr11	65653595	65663094	ENST00000406246	-	RELA	2043	#FFAA00FF	9499	3
chr11	65787021	65797219	ENST00000335987	+	OVOL1	2362	#FFAA00FF	10198	3
chr11	66016751	66026517	ENST00000312106	-	CATSPER1	2169	#FFAA00FF	9766	3
chr11	66257293	66267859	ENST00000417856	+	KLC2	2503	#FFAA00FF	10566	3
chr11	66268532	66277492	ENST00000311481	+	RAB1B	1820	#FFAA00FF	8960	3
chr11	66362521	66371820	ENST00000357440	-	SLC29A2	2034	#FFAA00FF	9476	3
chr11	66466744	66477328	ENST00000349459	+	PELI3	2507	#FFAA00FF	10584	3
chr11	66535897	66546238	ENST00000310442	-	ZDHHC24	2427	#FFAA00FF	10341	3
chr11	67303447	67312600	ENST00000308127	+	SSH3	1897	#FFAA00FF	9153	3
chr11	67415677	67425607	ENST00000307823	+	CARNS1	2247	#FFAA00FF	9930	3
chr11	68261334	68271962	ENST00000304271	-	C11orf24	2522	#FFAA00FF	10628	3
chr11	69004394	69013382	ENST00000441623	-	MRGPRF	1831	#FFAA00FF	8988	3
chr11	69665562	69675347	ENST00000279147	-	ORAOV1	2182	#FFAA00FF	9785	3
chr11	69810223	69819024	ENST00000334134	-	FGF3	1763	#FFAA00FF	8801	3
chr11	74000280	74009435	ENST00000314032	-	UCP3	1901	#FFAA00FF	9155	3
chr11	75562055	75572783	ENST00000533603	+	SERPINH1	2557	#FFAA00FF	10728	3
chr11	86945678	86955391	ENST00000531380	-	FZD4	2138	#FFAA00FF	9713	3
chr11	89911110	89921767	ENST00000530311	-	TRIM49D1	2532	#FFAA00FF	10657	3
chr11	89924063	89933063	ENST00000623787	+	TRIM49D2	1839	#FFAA00FF	9000	3
chr11	102520507	102530753	ENST00000260227	-	MMP7	2383	#FFAA00FF	10246	3
chr11	102770502	102780628	ENST00000279441	-	MMP10	2339	#FFAA00FF	10126	3
chr11	105025507	105035149	ENST00000533400	-	CASP1	2129	#FFAA00FF	9692.5	3
chr11	105092468	105101431	ENST00000375707	-	CARD17	1821	#FFAA00FF	8963	3
chr11	111298554	111308629	ENST00000610738	+	COLCA2	2321	#FFAA00FF	10075	3
chr11	112074315	112085150	ENST00000393047	+	C11orf57	2604	#FFAA00FF	10835	3
chr11	112086772	112095794	ENST00000375549	+	SDHD	1849	#FFAA00FF	9022	3
chr11	114391442	114400417	ENST00000325636	-	C11orf71	1825	#FFAA00FF	8975	3
chr11	118344355	118355161	ENST00000532917	+	CD3G	2591	#FFAA00FF	10806	3
chr11	118971706	118981291	ENST00000317011	+	FOXR1	2082	#FFAA00FF	9585	3
chr11	124256375	124266218	ENST00000641992	+	OR8G5	2210	#FFAA00FF	9843	3
chr11	124566659	124575764	ENST00000641670	+	OR8A1	1886	#FFAA00FF	9105	3
chr11	124611489	124620356	ENST00000284288	+	PANX3	1780	#FFAA00FF	8867	3
chr11	124753122	124762284	ENST00000278927	-	ESAM	1905	#FFAA00FF	9162	3
chr11	125671521	125681123	ENST00000533904	-	ACRV1	2090	#FFAA00FF	9602	3
[truncated: 13,739 more rows]
