# Supplementary material for: 3D genome organization contributes to genome instability at fragile sites
Source: Nat Commun. 2020 Jul 17;11:3613. doi: 10.1038/s41467-020-17448-2 (PMC7367836; doi:10.1038/s41467-020-17448-2)
Supplement: Supplementary file 6 — Supplementary Data 3 [file 41467_2020_17448_MOESM6_ESM.xlsx]

## Sheet: Supplementary Table 3
Supplementary Table 3. Fragility signature candidate genes
Chr	Start	End	Strand	Gene.Name	Inter-TAD	Intra-TAD
chr5	131425890	131796983	-	AC008695.1	1	0
chr5	65148735	65481920	-	ADAMTS6	1	0
chr10	74151228	74708475	+	ADK	1	0
chr12	98735421	99984237	-	ANKS1B	1	0
chr4	40814606	41214458	-	APBB2	1	0
chr6	156777929	157209142	+	ARID1B	1	0
chr5	53884783	54310573	-	ARL15	1	0
chr6	100508193	100881364	-	ASCC3	1	0
chr7	33129539	33606068	+	BBS9	1	0
chr9	16409502	16870706	-	BNC2	1	0
chr7	81946443	82443798	-	CACNA2D1	1	0
chr12	28190445	28550166	+	CCDC91	1	0
chr1	226989864	227318474	-	CDC42BPA	1	0
chr7	90596496	91210590	+	CDK14	1	0
chr17	65635537	66192079	-	CEP112	1	0
chr14	80496473	80939540	-	CEP128	1	0
chr2	121337775	121649476	-	CLASP1	1	0
chr3	99817833	100181732	+	CMSS1	1	0
chr7	107202563	107564514	-	COG5	1	0
chr9	123400098	123930126	-	DENND1A	1	0
chr2	231961582	232337197	+	DIS3L2	1	0
chr8	13083360	13514886	-	DLC1	1	0
chr1	97077742	97921023	-	DPYD	1	0
chr6	56457988	56851916	-	DST	1	0
chr7	133253072	134065759	+	EXOC4	1	0
chr2	72175983	72826041	-	EXOC6B	1	0
chr1	50437027	50960263	-	FAF1	1	0
chr4	88725954	89057172	-	FAM13A	1	0
chr5	93618068	94111635	-	FAM172A	1	0
chr6	5261043	5771429	+	FARS2	1	0
chr3	172039627	172398771	+	FNDC3B	1	0
chr3	70954692	71583989	-	FOXP1	1	0
chr16	53703962	54121941	+	FTO	1	0
chr6	101398787	102070083	+	GRIK2	1	0
chr2	143938067	144235740	-	GTDC1	1	0
chr15	98648970	98964530	+	IGF1R	1	0
chr7	110663050	111562291	-	IMMP2L	1	0
chr4	142023159	142846290	-	INPP4B	1	0
chr6	72622080	73198851	+	KCNQ5	1	0
chr2	23385216	23708606	+	KLHL29	1	0
chr6	128883196	129516569	+	LAMA2	1	0
chr3	188212932	188890671	+	LPP	1	0
chr4	150264658	151015497	-	LRBA	1	0
chr1	39084061	39487177	+	MACF1	1	0
chr7	78017056	79453574	-	MAGI2	1	0
chr17	57256533	57684685	+	MSI2	1	0
chr13	34942286	35672735	+	NBEA	1	0
chr18	58044377	58396705	+	NEDD4L	1	0
chr3	173398447	174286644	+	NLGN1	1	0
chr9	109780308	110172512	+	PALM2-AKAP2	1	0
chr2	204545792	205620162	+	PARD3B	1	0
chr1	65792513	66374278	+	PDE4B	1	0
chr15	77100655	77420144	-	PEAK1	1	0
chr20	8132264	8884903	+	PLCB1	1	0
chr17	66302825	66810743	+	PRKCA	1	0
chr2	45651773	46187990	+	PRKCE	1	0
chr3	61561910	62297613	+	PTPRG	1	0
chr6	127968778	128520674	-	PTPRK	1	0
chr3	29281345	30004076	+	RBMS3	1	0
chr1	8352396	8817465	-	RERE	1	0
chr1	240775514	241357085	-	RGS7	1	0
chr3	78598687	79019015	-	ROBO1	1	0
chr17	80545267	80966368	+	RPTOR	1	0
chr3	158105854	158544522	+	RSRC1	1	0
chr11	9778666	10294207	-	SBF2	1	0
chr15	76347903	76905335	-	SCAPER	1	0
chr4	52872981	53366075	-	SCFD2	1	0
chr5	9035025	9546075	-	SEMA5A	1	0
chr18	44680897	45068510	+	SETBP1	1	0
chr10	50305599	50623983	-	SGMS1	1	0
chr2	109129347	109504632	+	SH3RF3	1	0
chr17	72645948	73092693	-	SLC39A11	1	0
chr4	71186756	71569717	+	SLC4A4	1	0
chr2	40115030	40512361	-	SLC8A1	1	0
chr4	20253563	20620557	+	SLIT2	1	0
chr1	245749341	246507257	-	SMYD3	1	0
chr16	11976737	12574289	+	SNX29	1	0
chr4	122923073	123319450	+	SPATA5	1	0
chr5	136975297	137499348	-	SPOCK1	1	0
chr17	29625937	29930152	-	SSH2	1	0
chr3	136336232	136752368	-	STAG1	1	0
chr6	44828731	45377933	-	SUPT3H	1	0
chr17	63009555	63427699	+	TANC2	1	0
chr3	17157161	17740907	-	TBC1D5	1	0
chr15	56918693	57288508	+	TCF12	1	0
chr15	71096951	71783383	+	THSD4	1	0
chr8	58805417	59119208	-	TOX	1	0
chr22	27978013	28679865	-	TTC28	1	0
chr6	148747327	149076990	+	UST	1	0
chr6	144291828	144853034	+	UTRN	1	0
chr11	75815166	76143195	+	UVRAG	1	0
chr8	99013265	99877580	+	VPS13B	1	0
chr2	63121382	63588799	-	WDPCP	1	0
chr3	114314500	115147271	-	ZBTB20	1	0
chr8	105318691	105804532	+	ZFPM2	1	0
chr9	18473893	18910950	+	ADAMTSL1	0	1
chr6	16299111	16761456	-	ATXN1	0	1
chr8	96645226	97143501	+	CPQ	0	1
chr7	101817601	102258233	+	CUX1	0	1
chr11	103109574	103479253	+	DYNC2H1	0	1
chr13	98143250	98455176	+	FARP1	0	1
chr5	107859044	108382098	-	FBXL17	0	1
chr2	152335236	152649834	+	FMNL2	0	1
chrX	12138465	12724523	+	FRMPD4	0	1
chr1	185734550	186190949	+	HMCN1	0	1
chr16	47154386	47461274	-	ITFG1	0	1
chr12	26336514	26833198	-	ITPR2	0	1
chr7	27830572	28180743	-	JAZF1	0	1
chr13	73686088	73995049	-	KLF12	0	1
chr4	16501540	16898809	-	LDB2	0	1
chr10	34109560	34815321	-	PARD3	0	1
chr6	135851695	136195574	+	PDE7B	0	1
chr17	67378154	67693013	+	PITPNC1	0	1
chr10	50991357	52298350	+	PRKG1	0	1
chr7	127652179	128092607	+	SND1	0	1
chr8	47260574	47736306	+	SPIDR	0	1
chr8	73420368	73738327	-	STAU2	0	1
chr3	23203019	23590222	+	UBE2E2	0	1
chr10	112447257	112818744	+	VTI1A	0	1
