# Supplementary material for: 3D genome organization contributes to genome instability at fragile sites
Source: Nat Commun. 2020 Jul 17;11:3613. doi: 10.1038/s41467-020-17448-2 (PMC7367836; doi:10.1038/s41467-020-17448-2)
Supplement: Supplementary file 7 — Supplementary Data 4 [file 41467_2020_17448_MOESM7_ESM.xlsx]

## Sheet: Supplementary Table 4
Supplementary Table 4. Summary of characteristics of large genes (>300 kb)
Large genes (n=638)
Inter-TAD (n=442)				Intra-TAD (n=196)
High expression (n=171)		Low expression (n=271)		High expression (n=65)		Low expression (n=131)
Delayed RT (n=95)	No RT delay (n=76)	Delayed RT (n=35)	No RT delay (n=236)	Delayed RT (n=24)	No RT delay (n=41)	Delayed RT (n=5)	No RT delay (n=126)
