# Supplementary material for: 3D genome organization contributes to genome instability at fragile sites
Source: Nat Commun. 2020 Jul 17;11:3613. doi: 10.1038/s41467-020-17448-2 (PMC7367836; doi:10.1038/s41467-020-17448-2)
Supplement: Supplementary file 8 — Supplementary Data 5 [file 41467_2020_17448_MOESM8_ESM.xlsx]

## Sheet: Supplementary Table 5
Supplementary Table 5. Summary of chromosomal instability at fragile candidate regions
FISH summary	Fig. 4n
	Cytogenetic band	# of breaks	# of chromosomes analyzed
Inter-TAD	2q22.3	5	59
	22q12.1	7	115
	4q22.1	7	171
	3q26.31	4	99
	10q22.2	3	107
	7q31.1	3	129
	1p36.23	2	125
Intra-TAD	8q22.1	1	115
	10p11.21	1	201
	13q32.2	1	186
	6p22.3	0	121
