# Supplementary material for: 3D genome organization contributes to genome instability at fragile sites
Source: Nat Commun. 2020 Jul 17;11:3613. doi: 10.1038/s41467-020-17448-2 (PMC7367836; doi:10.1038/s41467-020-17448-2)
Supplement: Supplementary file 10 — Source Data [file 41467_2020_17448_MOESM10_ESM.xlsx]

## Sheet: Figure 2
Figure 2d. Chromosomal instability at 2q22
		# of breaks				# of chromosomes analyzed	% of breaks/all breaks
	FISH probe	Cen.	On	Tel	# of breaks		Cen.	On	Tel
	RP11-707K3	42	33	7	82	134	51.2195	40.2439	8.53659
	RP11-265L20	7	19	12	38	82	18.4211	50	31.5789
	RP11-316D5	4	4	13	21	98	19.0476	19.0476	61.9048
Figure 2h. Chromosomal instability at 22q12
		# of breaks				# of chromosomes analyzed	% of breaks/all breaks
	FISH probe	Cen.	On	Tel	# of breaks		Cen.	On	Tel
	RP11-61D21	5	2	1	8	55	62.5	25	12.5
	RP11-158G12	0	0	8	8	44	0	0	100

## Sheet: Figure 4
Figure 4n. Chromosomal instability
		Cytogenetic band	# of breaks	# of chromosomes analyzed	% of breals/ total chromosomes analyzed
	Inter-TAD	2q22.3	5	59	8.47458
		22q12.1	7	115	6.08696
		4q22.1	7	171	4.09357
		3q26.31	4	99	4.0404
		10q22.2	3	107	2.80374
		7q31.1	3	129	2.32558
		1p36.23	2	125	1.6
	Intra-TAD	8q22.1	1	115	0.869565
		10p11.21	1	201	0.497512
		13q32.2	1	186	0.537634
		6p22.3	0	121	0

## Sheet: Supplementary Figure 1
Supplementary Figure 1c,d. Pulse chase pulse assay
		Ctrl	APH
	Total nuclei	417	383
	Double labeled (Still in S-phase)	70	97
	First label only (Exited S-phase)	20	26
	Second label only (New entry to S-phase)	7	11
	No label (Non-replicating)	320	249

## Sheet: Supplementary Figure 4
Supplementary Figure 4. RT of APH delayed regions in CFS bands in untreated cells
Biological replicate	1p31	1p22	1q24-25	2q22	2q24	2p13	2q33	3q21	3p13	3p14	3p21	6q21	7q11.2	7q32	10q11.2	12q24.1	12q23	15q22	18q21	22q12
Ctrl 1	2.65807	-1.2415	-1.61429	1.26966	-0.69111	-1.62026	-1.61889	2.39556	0.894632	-1.15058	-1.90497	-1.12269	1.0905	-2.1595	-0.3904	2.04999	-0.6778	3.07311	3.34468	1.26381
Ctrl 2	2.43818	-1.24503	-2.0267	1.08338	-1.08626	-2.07785	-1.95692	2.00841	0.703129	-1.48007	-2.1496	-1.76352	1.16858	-2.32936	-0.30652	2.08269	-1.03927	3.02214	3.80109	1.02558
Ctrl 3	2.77684	-1.19523	-2.56181	0.865555	-0.79953	-1.80669	-2.29528	1.5226	0.306496	-1.53446	-2.14214	-1.84906	0.146866	-3.22844	-0.79114	2.27754	-1.25884	3.01811	3.26606	0.432364
Ctrl 4	3.40275	-1.11781	-2.82671	1.11787	0.427513	-2.12555	-1.84966	1.89623	0.111392	-1.60431	-1.81588	-1.43787	-0.09935	-3.48323	-1.0943	2.2218	-0.72193	3.12052	3.23693	0.259337
